# Supplementary material for: Assessing Large Multimodal Models for One-Shot Learning and Interpretability in Biomedical Image Classification
Source: Adv Intell Syst. Author manuscript; Available in PMC 2025 Aug 19. (PMC12360630; doi:10.1002/aisy.202400947)
Supplement: Supplementary [file NIHMS2074207-supplement-Supplementary.zip]

Archive with 2 entries (2 files):
- Supporting Information/aisy202400947-sup-0001-SuppData-S1.pdf
- Supporting Information/supptable1.csv
