# Supplementary material for: Assessing Large Multimodal Models for One-Shot Learning and Interpretability in Biomedical Image Classification
Source: Adv Intell Syst. Author manuscript; Available in PMC 2025 Aug 19. (PMC12360630; doi:10.1002/aisy.202400947)
Supplement: Supplementary [file NIHMS2074207-supplement-Supplementary.zip › Supporting Information/supptable1.csv]

Task	classification mode	LMM	Reference image array	Test image	Correct answer	LMM output	Score
two tissues	image-based classification	GPT-4o	ref1.jpg	GTEX-1313W-1026	artery	The second image is more similar to the image in Row 1. ### Reasons: - **Overall Structure**: Both images have a similar elongated, wavy, and dense structure. - **Texture**: The texture appears smooth and continuous in both images. - **Arrangement**: There is a parallel alignment of fibers in both images, typical of muscle tissue. Row 2 shows a different arrangement, with more circular, grouped s…	1
two tissues	image-based classification	GPT-4o	ref1.jpg	GTEX-131XF-0626	artery	The second image is more similar to Row 1 of the first image. Both images show elongated, fibrous tissue structures that appear consistent with smooth muscle or dense regular connective tissue. This contrasts with Row 2 of the first image, which exhibits a more rounded, clustered appearance typical of glandular or adipose tissue.	1
two tissues	image-based classification	GPT-4o	ref1.jpg	GTEX-132AR-2126	artery	The second image is more similar to Row 1 in the first image. Both images show tissue with a smooth, elongated structure and a similar pattern, indicative of muscle tissue, such as smooth muscle. Row 2, on the other hand, shows a different, more clustered and rounded structure.	1
two tissues	image-based classification	GPT-4o	ref1.jpg	GTEX-139TS-0226	artery	The second image is more similar to Row 1 in the first image. Both show elongated, dense, and fibrous structures that resemble smooth muscle tissue. In contrast, Row 2 displays a different texture and structure, likely indicative of another tissue type such as glandular or adipose tissue.	1
two tissues	image-based classification	GPT-4o	ref1.jpg	GTEX-139YR-0626	artery	The second image is more similar to Row 1 in the first image. Both display a similar elongated, striated texture typical of muscle tissue, whereas Row 2 shows a more rounded, clustered pattern.	1
two tissues	image-based classification	GPT-4o	ref1.jpg	GTEX-13CZU-0126	artery	The second image is more similar to Row 1 from the first image. Both images display a similar structure characterized by elongated, wavy patterns typical of smooth muscle tissue, whereas Row 2 shows a more rounded and clustered appearance indicative of glandular or adipose tissue.	1
two tissues	image-based classification	GPT-4o	ref1.jpg	GTEX-13OVI-0626	artery	The second image is more similar to Row 1 of the first image. Both feature tissue with a dense, elongated structure, indicating similar types of muscle or connective tissue fibers. In contrast, Row 2 shows a more circular or lobular pattern, which is distinct from the linear appearance in both Row 1 and the second image.	1
two tissues	image-based classification	GPT-4o	ref1.jpg	GTEX-13X6H-0126	artery	The second image is more similar to Row 1 of the first image. Both images show a similar structure characterized by elongated, fibrous patterns that are typical of certain types of connective or muscle tissues. Row 2, on the other hand, shows a more lobular and cellular structure, which is quite different from the second image.	1
two tissues	image-based classification	GPT-4o	ref1.jpg	GTEX-14A6H-0926	artery	The second image is more similar to Row 1 in the first image. Both the second image and Row 1 display elongated fibers with parallel arrangement typical of certain types of muscle tissue. In contrast, Row 2 shows a different texture and structure, with more circular, clustered patterns.	1
two tissues	image-based classification	GPT-4o	ref1.jpg	GTEX-14PHX-1826	artery	The second image is more similar to the image in Row 1 of the first image. Both images have elongated, fibrous structures typical of muscle tissue, while Row 2 shows a different texture and structure, likely representing a different type of tissue with a more lobular and clustered appearance.	1
two tissues	image-based classification	GPT-4o	ref2.jpg	GTEX-1313W-1026	artery	The second image is more similar to Row 1 of the first image. Both Row 1 and the second image show linear, elongated structures typical of smooth muscle tissue, while Row 2 shows a different pattern that resembles glandular or lymphoid tissue.	1
two tissues	image-based classification	GPT-4o	ref2.jpg	GTEX-131XF-0626	artery	The second image is more similar to Row 1 in the first image. Both images depict a similar elongated, fibrous structure typical of muscle tissue, while Row 2 shows a different tissue type with rounded, glandular structures.	1
two tissues	image-based classification	GPT-4o	ref2.jpg	GTEX-132AR-2126	artery	The second image is more similar to Row 1 from the first image. Both the second image and Row 1 have a similar texture and overall structure, with long, aligned fibrous patterns typical of muscle tissue. Row 2, on the other hand, shows a more glandular or rounded structure, which is different from the fibrous structure seen in the second image.	1
two tissues	image-based classification	GPT-4o	ref2.jpg	GTEX-139TS-0226	artery	The second image is more similar to Row 1 of the first image. Both show elongated structures with a striated appearance, indicative of muscle tissue. Row 2, on the other hand, depicts round, dense structures that are characteristic of lymphoid or glandular tissue types.	1
two tissues	image-based classification	GPT-4o	ref2.jpg	GTEX-139YR-0626	artery	The second image is more similar to Row 1. Both images feature elongated, dense structures with parallel fibers, which are characteristic of muscle tissue. Row 2 displays a different pattern, with circular gland-like structures, which differs from the second image.	1
two tissues	image-based classification	GPT-4o	ref2.jpg	GTEX-13CZU-0126	artery	The second image of tissue is more similar to Row 1 in the first image. Both images feature elongated, dense structures that are characteristic of muscle tissue. The texture and arrangement suggest a muscular tissue type, which aligns with the appearance of the tissue in Row 1.	1
two tissues	image-based classification	GPT-4o	ref2.jpg	GTEX-13OVI-0626	artery	The second image is more similar to Row 1 of the first image. Both images display a structure that appears elongated and layered, resembling smooth muscle tissue. In contrast, the images in Row 2 of the first image show structures with circular patterns, likely indicating glandular or lymphoid tissue, which differs from the pattern seen in the second image.	1
two tissues	image-based classification	GPT-4o	ref2.jpg	GTEX-13X6H-0126	artery	The second image is more similar to Row 1 in the first image. Both images display long, fibrous structures that appear consistent with muscular or connective tissue, unlike Row 2, which has a more glandular or circular structure.	1
two tissues	image-based classification	GPT-4o	ref2.jpg	GTEX-14A6H-0926	artery	The second image is more similar to the tissue type in Row 1 of the first image. Both images have a long, fibrous appearance that is characteristic of muscle tissue, unlike the circular, gland-like structures in Row 2.	1
two tissues	image-based classification	GPT-4o	ref2.jpg	GTEX-14PHX-1826	artery	The second image is more similar to Row 1 in the first image. Both feature a linear, elongated structure with a smooth, dense texture typical of muscle tissue. In contrast, Row 2 shows a more globular, varied structure typical of glandular or lymphoid tissue.	1
two tissues	image-based classification	GPT-4o	ref3.jpg	GTEX-1313W-1026	artery	The second image is more similar to the tissue in Row 1 of the first image. Both have a long, smooth, and continuous appearance with densely packed fibers, unlike the clustered, circular structures seen in Row 2.	1
two tissues	image-based classification	GPT-4o	ref3.jpg	GTEX-131XF-0626	artery	The tissue in the second image is more similar to Row 1 of the first image. Both images have elongated, fibrous structures typical of smooth muscle tissue, with a uniform and dense appearance. Row 2, in contrast, shows round, clustered structures indicative of glandular or adipose tissue, which look quite different from the second image.	1
two tissues	image-based classification	GPT-4o	ref3.jpg	GTEX-132AR-2126	artery	The second image is more similar to Row 1 from the first image. Both Row 1 and the second image exhibit a similar structure with linear patterns, typical of smooth muscle tissue, whereas Row 2 has a rounded, lobular pattern associated with glandular or adipose tissue.	1
two tissues	image-based classification	GPT-4o	ref3.jpg	GTEX-139TS-0226	artery	The second image is more similar to the first row in the first image. This is because both images show a similar linear and striated pattern, typical of organized tissue structures like muscle fibers. The second row shows a different pattern, with round or lobulated structures, which do not match the striated appearance of the second image.	1
two tissues	image-based classification	GPT-4o	ref3.jpg	GTEX-139YR-0626	artery	The second image is more similar to Row 1 in the first image. Both images feature a similar elongated, fibrous structure characteristic of muscle tissue, as opposed to the rounded, clustered structures seen in Row 2.	1
two tissues	image-based classification	GPT-4o	ref3.jpg	GTEX-13CZU-0126	artery	The second image is more similar to Row 1 in the first image. Both images show a smooth, continuous texture typical of muscle tissue, with parallel fibers and fewer round or clustered structures compared to Row 2. Row 2, on the other hand, has more rounded, clustered structures indicative of glandular or different tissue types.	1
two tissues	image-based classification	GPT-4o	ref3.jpg	GTEX-13OVI-0626	artery	The second image is more similar to Row 1 in the first image. Both images show a consistent smooth texture typical of what appears to be muscle tissue, such as the linear striations and uniform orientation of fibers. In contrast, Row 2 has a different pattern characterized by circular structures, which is more indicative of glandular or adipose tissue.	1
two tissues	image-based classification	GPT-4o	ref3.jpg	GTEX-13X6H-0126	artery	The second image is more similar to Row 1 in the first image. Both images depict long, elongated tissue structures with dense, uniform staining patterns, which are characteristic of the same tissue type. Row 2, on the other hand, displays rounded, clustered structures, indicating a different tissue type.	1
two tissues	image-based classification	GPT-4o	ref3.jpg	GTEX-14A6H-0926	artery	The second image is more similar to Row 1 in the first image. Both Row 1 and the second image show a fibrous structure with parallel, elongated cells or fibers, typical of muscular or connective tissue. Row 2, on the other hand, displays rounded or lobular structures, typical of glandular or adipose tissue.	1
two tissues	image-based classification	GPT-4o	ref3.jpg	GTEX-14PHX-1826	artery	The second image is more similar to the tissue type in Row 1 of the first image. Both have a similar smooth, layered appearance typical of muscle tissue, with long, parallel fibers. Row 2 shows a different structure with rounder, clustered sections, which is less similar to the second image.	1
two tissues	image-based classification	GPT-4o	ref4.jpg	GTEX-1313W-1026	artery	The second image is more similar to Row 1. Both images show a similar elongated, layered structure typical of smooth muscle tissue, with tightly aligned fibers. Row 2, on the other hand, shows a more glandular structure, likely indicative of a different tissue type.	1
two tissues	image-based classification	GPT-4o	ref4.jpg	GTEX-131XF-0626	artery	The second image is more similar to Row 1 in the first image. Both images have a similar texture and appearance, characterized by long, fibrous structures that resemble muscle tissue. Row 2, on the other hand, shows a different pattern with more rounded, clustered structures.	1
two tissues	image-based classification	GPT-4o	ref4.jpg	GTEX-132AR-2126	artery	The second image is more similar to Row 1 in the first image. Both show a dense, layered structure typical of epithelial or muscular tissue, without the glandular or lobular structures seen in Row 2.	1
two tissues	image-based classification	GPT-4o	ref4.jpg	GTEX-139TS-0226	artery	The second image is more similar to Row 1 in the first image. Both images display elongated, layered structures typical of dense, fibrous tissue, unlike the glandular or lobular pattern seen in Row 2.	1
two tissues	image-based classification	GPT-4o	ref4.jpg	GTEX-139YR-0626	artery	The second image is more similar to Row 1 of the first image. Both show images of what appear to be elongated, fibrous structures typically associated with dense, uniform tissue, likely muscle tissue. Row 2 shows distinct, rounder structures that suggest a different type of tissue morphology, possibly glandular.	1
two tissues	image-based classification	GPT-4o	ref4.jpg	GTEX-13CZU-0126	artery	The second image is more similar to Row 1 in the first image. Both images feature a tissue type with smooth, parallel muscle fibers and a consistent texture, indicating similarities in structure and organization.	1
two tissues	image-based classification	GPT-4o	ref4.jpg	GTEX-13OVI-0626	artery	The second image is more similar to Row 1 in the first image. Both Row 1 and the second image show elongated, dense tissue structures, indicating they might be similar tissue types. In contrast, Row 2 depicts a different pattern with rounder, more lobular structures.	1
two tissues	image-based classification	GPT-4o	ref4.jpg	GTEX-13X6H-0126	artery	The second image is more similar to Row 1 in the first image. Both images have a similar structure and texture, with elongated, layered patterns typical of certain tissue types. Row 2 has a more rounded and lobular structure, which is not similar to the second image.	1
two tissues	image-based classification	GPT-4o	ref4.jpg	GTEX-14A6H-0926	artery	The second image is more similar to Row 1 in the first image. Both show tissue with a similar smooth, layered, and striated structure, indicative of muscle tissue, whereas Row 2 has a more glandular, lobular pattern.	1
two tissues	image-based classification	GPT-4o	ref4.jpg	GTEX-14PHX-1826	artery	The second image is more similar to Row 1 of the first image. Both the second image and Row 1 have a similar texture and appearance, showing a more uniform and smooth pattern typical of certain tissues, like muscle tissue, compared to the varied structure seen in Row 2.	1
two tissues	image-based classification	GPT-4o	ref5.jpg	GTEX-1313W-1026	artery	The second image is more similar to the image in Row 1 of the first image. Both exhibit a dense, elongated structure with a uniform texture, typical of muscle tissue. In contrast, Row 2 shows a more lobular pattern with distinct boundaries, characteristic of glandular or adipose tissue.	1
two tissues	image-based classification	GPT-4o	ref5.jpg	GTEX-131XF-0626	artery	The second image is more similar to Row 1 in the first image. Both images display elongated structures with a uniform fibrous texture, typical of muscle tissues, whereas Row 2 shows a more glandular or lobular pattern typical of adipose or glandular tissues.	1
two tissues	image-based classification	GPT-4o	ref5.jpg	GTEX-132AR-2126	artery	The second image is more similar to Row 1 of the first image. Both images show a similar dense and elongated fibrous texture, indicative of the uniform arrangement of muscle fibers.	1
two tissues	image-based classification	GPT-4o	ref5.jpg	GTEX-139TS-0226	artery	The second image is more similar to the tissue in Row 1 of the first image. Both images feature a similar elongated and fibrous structure with aligned fibers, which is characteristic of certain tissue types such as muscle tissue.	1
two tissues	image-based classification	GPT-4o	ref5.jpg	GTEX-139YR-0626	artery	The second image is more similar to Row 1 in the first image. Both images display a similar linear and fibrous structure with parallel arrangements typical of smooth muscle tissue. Row 2 in the first image shows a different structure with clustered, rounded sections, which is distinct from the second image.	1
two tissues	image-based classification	GPT-4o	ref5.jpg	GTEX-13CZU-0126	artery	The second image is more similar to Row 1 of the first image. Both images show tissue with parallel fiber-like structures and similar color patterns. Row 2 has a different structure with more circular arrangements.	1
two tissues	image-based classification	GPT-4o	ref5.jpg	GTEX-13OVI-0626	artery	The second image is more similar to Row 1 in the first image. Both display a smooth, elongated structure with a dense, consistent texture, typical of muscle or connective tissue sections. Row 2, in contrast, shows a distinctly different pattern with circular or lobular structures, indicative of a different tissue type such as glandular or adipose tissue.	1
two tissues	image-based classification	GPT-4o	ref5.jpg	GTEX-13X6H-0126	artery	The second image is more similar to Row 1 in the first image. Both images show a similar smooth, elongated structure with a dense, pink-stained region, which is characteristic of muscle tissue. Row 2 has a more lobular and cellular appearance, typical of glandular or adipose tissue, which is distinct from the second image.	1
two tissues	image-based classification	GPT-4o	ref5.jpg	GTEX-14A6H-0926	artery	The second image is more similar to Row 1 in the first image. Both images show elongated, dense, and fibrous tissue structures, characteristic of muscle tissue. Row 2, on the other hand, displays a more lobular and glandular appearance, typical of glandular tissue.	1
two tissues	image-based classification	GPT-4o	ref5.jpg	GTEX-14PHX-1826	artery	The second image is more similar to the image in Row 1 of the first image. Both images in Row 1 and the second image have a dense, elongated, and fibrous appearance, indicating a similar type of tissue structure. In contrast, the image in Row 2 has a distinctly different structure, characterized by rounder and more bubbled shapes, which is not present in the second image.	1
two tissues	image-based classification	GPT-4o	ref1.jpg	GTEX-1117F-0326	tibial nerve	The second image is more similar to Row 2 in the first image. Both images feature round, lobular structures with clear boundaries and similar texture and staining patterns, characteristic of glandular or connective tissue. Row 1 has long, parallel fibers typical of muscle tissue, which is different from the second image.	1
two tissues	image-based classification	GPT-4o	ref1.jpg	GTEX-111VG-2526	tibial nerve	The second image is more similar to Row 2 from the first image. Both show tissue sections with rounded, clustered structures, likely indicating glandular or similar tissue types. Row 1 features elongated, more linear tissue, which is different from the circular structures present in both Row 2 and the second image.	1
two tissues	image-based classification	GPT-4o	ref1.jpg	GTEX-1128S-2226	tibial nerve	The second image is more similar to Row 2 in the first image. Both images have a similar pattern with circular structures surrounded by fibrous or connective tissue, which is indicative of glandular or adipose tissue appearance. This differs from Row 1, which shows a more linear, dense structure consistent with muscle or dense connective tissue.	1
two tissues	image-based classification	GPT-4o	ref1.jpg	GTEX-117YX-2426	tibial nerve	The tissue in the second image is more similar to the tissue in Row 2 of the first image. Both have a pattern of round or oval structures with a densely packed texture, which could be indicative of a similar tissue type. The arrangement in Row 2 resembles the structure and density observed in the second image, while Row 1 shows a more elongated, fibrous structure.	1
two tissues	image-based classification	GPT-4o	ref1.jpg	GTEX-144GM-2126	tibial nerve	The second image is more similar to Row 2 from the first image. Both images feature a collection of circular or oval structures with similar texture and staining patterns, indicative of glandular or lobular tissue, which is not present in the linear, uniform appearance of Row 1.	1
two tissues	image-based classification	GPT-4o	ref1.jpg	GTEX-17F9Y-0926	tibial nerve	The second image is more similar to Row 2 of the first image. Both images show a similar pattern of round structures surrounded by connective tissue, which is characteristic of certain glandular or adipose tissues. Row 1, on the other hand, shows a more uniform, linear texture consistent with muscle tissue.	1
two tissues	image-based classification	GPT-4o	ref1.jpg	GTEX-QEG5-0526	tibial nerve	The second image is more similar to Row 2 in the first image. Both images in Row 2 and the second image display round, lobular structures with dense cellularity and a pattern consistent with certain types of glandular or adipose tissues. In contrast, Row 1 shows elongated, fibrous structures which are not present in the second image.	1
two tissues	image-based classification	GPT-4o	ref1.jpg	GTEX-UPIC-2126	tibial nerve	The second image is more similar to Row 2 in the first image. Both Row 2 and the second image show tissue with circular or oval structures containing small cell-like components, indicating a glandular or clustered cellular pattern. This contrasts with Row 1, which shows a more uniform, elongated, and fibrous structure.	1
two tissues	image-based classification	GPT-4o	ref1.jpg	GTEX-ZU9S-0726	tibial nerve	The second image is more similar to Row 2 from the first image. Both images display a pattern of circular or oval structures with a fibrous appearance surrounding them, which is characteristic of certain tissue types, possibly glandular or connective tissue, such as adipose or lymphatic tissue. In contrast, Row 1 shows a more linear organization typical of muscle or other fibrous tissues.	1
two tissues	image-based classification	GPT-4o	ref1.jpg	GTEX-ZZ64-1426	tibial nerve	The second image is more similar to Row 2 of the first image. Both show a similar pattern with distinctive circular structures and a more intricate arrangement, compared to the parallel, aligned fibers seen in Row 1.	1
two tissues	image-based classification	GPT-4o	ref2.jpg	GTEX-1117F-0326	tibial nerve	The second image is more similar to Row 2 of the first image. Both display a structured arrangement with round, lobular features and fibrous septa between them, characteristic of certain glandular or organ tissues, unlike the linear structure seen in Row 1.	1
two tissues	image-based classification	GPT-4o	ref2.jpg	GTEX-111VG-2526	tibial nerve	The second image is more similar to Row 2 of the first image. Both images show round, clustered structures with a similar overall texture and organization, which are characteristic of glandular or adipose tissue. Row 1, in contrast, has a more linear and fibrous appearance.	1
two tissues	image-based classification	GPT-4o	ref2.jpg	GTEX-1128S-2226	tibial nerve	The second image is more similar to Row 2 of the first image. Both Row 2 and the second image feature rounded structures with a dense cellular pattern within an extracellular matrix, indicating a similar tissue organization compared to the elongated, linear structure found in Row 1.	1
two tissues	image-based classification	GPT-4o	ref2.jpg	GTEX-117YX-2426	tibial nerve	The second image is more similar to the images in Row 2 of the first image. Both show a similar pattern of circular, densely packed structures, indicating a similarity in tissue type and histological appearance.	1
two tissues	image-based classification	GPT-4o	ref2.jpg	GTEX-144GM-2126	tibial nerve	The second image is more similar to Row 2 in the first image. Both images display clusters of rounded, dense structures, indicating glandular or lobular organization. The overall texture and arrangement in Row 2 match the appearance in the second image.	1
two tissues	image-based classification	GPT-4o	ref2.jpg	GTEX-17F9Y-0926	tibial nerve	The second image is more similar to Row 2 in the first image. Both images feature structures with round, gland-like formations and a similar texture, indicating glandular or lobular tissue, while Row 1 has a more linear, fibrous appearance.	1
two tissues	image-based classification	GPT-4o	ref2.jpg	GTEX-QEG5-0526	tibial nerve	The second image is more similar to Row 2 of the first image. Both have round, clustered structures typical of certain tissue types. Row 1, on the other hand, shows elongated and uniform structures which differ from the pattern in the second image.	1
two tissues	image-based classification	GPT-4o	ref2.jpg	GTEX-UPIC-2126	tibial nerve	The second image is more similar to Row 2 of the first image. Both images contain structures with circular or oval-shaped clusters that are densely packed with cells, typical of glandular or lymphoid tissue, and have a similar overall pattern and texture. Row 1, on the other hand, shows a more elongated, layered structure which is distinct from the characteristics seen in the second image.	1
two tissues	image-based classification	GPT-4o	ref2.jpg	GTEX-ZU9S-0726	tibial nerve	The second image is more similar to Row 2 in the first image. Both show rounded, clustered structures typical of glandular or lymphoid tissue, whereas Row 1 shows a long, segmented structure.	1
two tissues	image-based classification	GPT-4o	ref2.jpg	GTEX-ZZ64-1426	tibial nerve	The second image is more similar to Row 2 of the first image. Both depict dense, circular, gland-like structures with surrounding connective tissue, characteristic of glandular tissue or lymphoid structures. Row 1 shows a more elongated, fibrous structure that differs visually from the second image.	1
two tissues	image-based classification	GPT-4o	ref3.jpg	GTEX-1117F-0326	tibial nerve	The second image is more similar to Row 2 of the first image. Both have circular structures with a lobular pattern, typical of glandular or adipose tissues. Row 1 shows a more uniform, linear structure consistent with muscle or fibrous tissue, which does not match the appearance of the second image.	1
two tissues	image-based classification	GPT-4o	ref3.jpg	GTEX-111VG-2526	tibial nerve	The second image is more similar to Row 2 in the first image. Both these images display tissue types with circular structures and distinct lobular patterns. Row 1 does not have these characteristics; instead, it shows a more linear and uniform tissue pattern.	1
two tissues	image-based classification	GPT-4o	ref3.jpg	GTEX-1128S-2226	tibial nerve	The second image is more similar to the tissue in Row 2 of the first image. Both show a pattern of circular structures with dense cores surrounded by a fibrous or connective tissue matrix, characteristic of glandular or lobular tissues. Row 1 shows a more uniform, linear pattern typical of muscle or other organized tissue structures.	1
two tissues	image-based classification	GPT-4o	ref3.jpg	GTEX-117YX-2426	tibial nerve	The second image is more similar to Row 2 of the first image. Both images have structures that appear as clusters or bundles of round to oval formations, surrounded by fibrous tissue, indicative of glandular or lobulated tissue. Row 1, on the other hand, shows a more uniform and smooth structure, which is typical of a different tissue type.	1
two tissues	image-based classification	GPT-4o	ref3.jpg	GTEX-144GM-2126	tibial nerve	The second image is more similar to Row 2 from the first image. Both depict tissue with clustered structures and a similar arrangement and coloration pattern.	1
two tissues	image-based classification	GPT-4o	ref3.jpg	GTEX-17F9Y-0926	tibial nerve	The second image is more similar to Row 2 of the first image. Both images show a pattern of distinctive round or oval structures, which suggests a similarity in the type of tissue.	1
two tissues	image-based classification	GPT-4o	ref3.jpg	GTEX-QEG5-0526	tibial nerve	The second image is more similar to Row 2 in the first image. Both show circular structures with distinct boundaries and a similar texture within each circle, likely indicating a similar type of tissue. The layout and structure are distinct from the linear arrangement seen in Row 1.	1
two tissues	image-based classification	GPT-4o	ref3.jpg	GTEX-UPIC-2126	tibial nerve	The second image is more similar to Row 2 from the first image. Both display tissue structures characterized by circular formations, suggesting a glandular or lobular architecture. These features are not present in Row 1, which shows a more linear and uniform tissue pattern.	1
two tissues	image-based classification	GPT-4o	ref3.jpg	GTEX-ZU9S-0726	tibial nerve	The second image is more similar to Row 2 of the first image. Both images show rounded structures of tissue with similar staining patterns and organization, suggesting they are likely the same or similar types of tissue. Row 1 features tissue with a different structure, appearing more uniform and linear.	1
two tissues	image-based classification	GPT-4o	ref3.jpg	GTEX-ZZ64-1426	tibial nerve	The second image is more similar to Row 2 in the first image. Both images display a similar pattern of rounded structures with clear borders, characteristic of glandular or adipose tissue. The texture and organization appear to match, whereas Row 1 has a denser, more uniform appearance typical of muscle tissue.	1
two tissues	image-based classification	GPT-4o	ref4.jpg	GTEX-1117F-0326	tibial nerve	The second image is more similar to Row 2 in the first image. Both images show a tissue with circular structures surrounded by connective tissue. Row 1 has more elongated and uniform structures, which do not match the pattern in the second image.	1
two tissues	image-based classification	GPT-4o	ref4.jpg	GTEX-111VG-2526	tibial nerve	The second image is more similar to Row 2 of the first image. Both images display a tissue structure with rounded, glandular formations and a similar staining pattern, suggesting they are the same or similar tissue type. Row 1, on the other hand, has a more uniform, layered structure that differs from the second image.	1
two tissues	image-based classification	GPT-4o	ref4.jpg	GTEX-1128S-2226	tibial nerve	The second image is more similar to Row 2 of the first image. Both images display tissues with round structures filled with smaller, denser cellular formations, indicative of glandular or ductal tissue types. The pattern and distribution of these structures in Row 2 closely resemble those in the second image.	1
two tissues	image-based classification	GPT-4o	ref4.jpg	GTEX-117YX-2426	tibial nerve	The second image is more similar to Row 2 of the first image. Both Row 2 and the second image depict tissue with a similar structure characterized by distinct, circular or oval lobules separated by thin connective tissue, which is typical of glandular or adipose tissue. Row 1, in contrast, shows a more uniform and striated pattern, typical of muscular or epithelial tissue, which is not similar to…	1
two tissues	image-based classification	GPT-4o	ref4.jpg	GTEX-144GM-2126	tibial nerve	The second image more closely resembles Row 2 of the first image. Both Row 2 and the second image show a similar pattern of circular structures with dense cell clusters, suggesting they represent the same type of tissue. In contrast, Row 1 in the first image displays a more uniform, linear pattern.	1
two tissues	image-based classification	GPT-4o	ref4.jpg	GTEX-17F9Y-0926	tibial nerve	The second image is more similar to Row 2 in the first image. Both show a pattern of circular or lobular structures that are characteristic of glandular or similar tissue types, as opposed to the more homogeneous, smooth, elongated pattern seen in Row 1.	1
two tissues	image-based classification	GPT-4o	ref4.jpg	GTEX-QEG5-0526	tibial nerve	The second image is more similar to Row 2 in the first image. Both the second image and Row 2 show a similar structure with circular patterns and glandular appearance, characteristic of glandular tissues. In contrast, Row 1 shows a more elongated and layered tissue pattern, which differs from the second image.	1
two tissues	image-based classification	GPT-4o	ref4.jpg	GTEX-UPIC-2126	tibial nerve	The second image is more similar to Row 2 in the first image. Both display a similar pattern of clustered structures with distinct lobular formations, suggesting a similarity in tissue type or organization.	1
two tissues	image-based classification	GPT-4o	ref4.jpg	GTEX-ZU9S-0726	tibial nerve	The second image is more similar to Row 2 in the first image. Both show circular structures and a pattern typical of glandular tissue, with clusters of cells surrounded by connective tissue, which is indicative of glandular or organ tissue. Row 1 shows a more uniform, dense tissue structure, likely muscular.	1
two tissues	image-based classification	GPT-4o	ref4.jpg	GTEX-ZZ64-1426	tibial nerve	The second image is more similar to Row 2 in the first image. **Reasons:** - The second image and Row 2 both show a pattern of circular or oval structures with connective tissue between them, indicative of glandular or lobular tissue. - The coloration, density, and arrangement of the structures in the second image closely resemble those in Row 2. Row 1 shows a more uniform, elongated structure, w…	1
two tissues	image-based classification	GPT-4o	ref5.jpg	GTEX-1117F-0326	tibial nerve	The second image is more similar to Row 2 from the first image. Both show a tissue structure with circular patterns and distinct cellular boundaries, typical of glandular or adipose tissue, whereas Row 1 shows more linear and parallel structures like muscle tissue.	1
two tissues	image-based classification	GPT-4o	ref5.jpg	GTEX-111VG-2526	tibial nerve	The second image is more similar to Row 2 in the first image. Both the second image and Row 2 feature a pattern of round, clustered structures with visible connective tissue surrounding them, resembling cross-sections of glandular or adipose tissue. Row 1, on the other hand, depicts elongated, fibrous tissue that does not match the second image.	1
two tissues	image-based classification	GPT-4o	ref5.jpg	GTEX-1128S-2226	tibial nerve	The second image is more similar to Row 2 of the first image. Both show a similar structure with round shapes and compartments within the tissue, which appear to be glandular or adipose tissue sections. The texture and arrangement of cells in the second image closely resemble those in Row 2.	1
two tissues	image-based classification	GPT-4o	ref5.jpg	GTEX-117YX-2426	tibial nerve	The second image is more similar to Row 2 in the first image. Both have a structure characterized by round or oval darker-stained areas with lighter-stained fibrous connective tissue in between. This pattern suggests they are similar tissue types.	1
two tissues	image-based classification	GPT-4o	ref5.jpg	GTEX-144GM-2126	tibial nerve	The second image is more similar to Row 2 in the first image. Both feature round clusters with distinct boundaries and a similar texture, which align with the structure of glandular or adipose tissue, unlike the uniform, linear pattern seen in Row 1.	1
two tissues	image-based classification	GPT-4o	ref5.jpg	GTEX-17F9Y-0926	tibial nerve	The second image is more similar to Row 2 from the first image. Both Row 2 and the second image show tissues with circular or lobular structures, which are characteristic of certain glandular or connective tissue types. Row 1, however, has a more elongated and smooth muscle appearance.	1
two tissues	image-based classification	GPT-4o	ref5.jpg	GTEX-QEG5-0526	tibial nerve	The second image is more similar to Row 2 in the first image. Both Row 2 and the second image display a tissue pattern with circular structures and distinct boundaries, resembling glandular or lobular tissue. These characteristics are not present in Row 1, which has a more fibrous and aligned appearance.	1
two tissues	image-based classification	GPT-4o	ref5.jpg	GTEX-UPIC-2126	tibial nerve	The second image is more similar to Row 2 of the first image. Both images display a structure with circular clusters of cells and a similar overall texture and pattern, which distinguishes them from the more elongated, fibrous appearance in Row 1.	1
two tissues	image-based classification	GPT-4o	ref5.jpg	GTEX-ZU9S-0726	tibial nerve	The tissue in the second image is more similar to the tissue in Row 2 of the first image. Both images show a circular arrangement of cells with fibrous structures around them, indicating similarities in structure and texture.	1
two tissues	image-based classification	GPT-4o	ref5.jpg	GTEX-ZZ64-1426	tibial nerve	The second image is more similar to Row 2 in the first image. Both images show a bundled or lobular structure with circular patterns, which resemble adipose or glandular tissue, compared to the linear, fibrous structure in Row 1.	1
two tissues	image-based classification	Claude 3.5	ref1.jpg	GTEX-1313W-1026	artery	The second image is more similar to Row 1 in the first image. Both the image in Row 1 and the second standalone image show a longitudinal section of what appears to be muscle tissue. The key similarities are: 1. Linear arrangement: Both show a long, continuous strip of tissue with parallel fibers running lengthwise. 2. Texture: The tissue has a fibrous, striated appearance with many thin, closely…	1
two tissues	image-based classification	Claude 3.5	ref1.jpg	GTEX-131XF-0626	artery	After examining both images, I can confidently say that Row 1 in the first image is more similar to the second image. The reasons for this similarity are: 1. Structure: Both Row 1 and the second image show a long, continuous strip of tissue with a uniform, fibrous structure. The tissue appears to be oriented in a single direction, creating a striated or lined appearance. 2. Color: Both images dis…	1
two tissues	image-based classification	Claude 3.5	ref1.jpg	GTEX-132AR-2126	artery	To answer your question, I'll compare the second image to both rows in the first image: The second image shows a pinkish tissue sample with a distinct linear or fibrous structure. The tissue appears to be oriented in one direction, with long, parallel fibers visible throughout the sample. Row 1 in the first image displays a tissue sample that is very similar to the second image. It shows a pinkis…	1
two tissues	image-based classification	Claude 3.5	ref1.jpg	GTEX-139TS-0226	artery	To answer your question, I'll compare the tissue structures shown in the first image's rows to the second image: Row 1 of the first image shows a tissue sample with a uniform, striated appearance. The tissue fibers are aligned in a parallel fashion, running diagonally across the image. This structure is indicative of muscle tissue, likely smooth or cardiac muscle. Row 2 of the first image display…	1
two tissues	image-based classification	Claude 3.5	ref1.jpg	GTEX-139YR-0626	artery	After examining both images carefully, I can confidently say that Row 1 in the first image is more similar to the second image provided. The reasoning behind this conclusion is as follows: 1. Tissue structure: Both the image in Row 1 and the second image show a longitudinal section of tissue with a parallel, fibrous structure. The tissue fibers are aligned in a single direction, creating a striat…	1
two tissues	image-based classification	Claude 3.5	ref1.jpg	GTEX-13CZU-0126	artery	The second image is more similar to Row 1 in the first image. Both the image in Row 1 and the second larger image show a cross-section of what appears to be muscle tissue. The key similarities are: 1. Linear arrangement: Both images display a long, linear structure with parallel fibers running in one direction. 2. Texture: The tissue has a striated or fibrous appearance, with many thin, elongated…	1
two tissues	image-based classification	Claude 3.5	ref1.jpg	GTEX-13OVI-0626	artery	To answer your question, I'll need to compare the tissue structures in the rows of the first image to the structure in the second image. Row 1 of the first image shows a longitudinal section of tissue with parallel fibers running diagonally across the image. The tissue appears dense and uniformly stained in pink. Row 2 of the first image displays a cross-section of tissue with multiple circular o…	1
two tissues	image-based classification	Claude 3.5	ref1.jpg	GTEX-13X6H-0126	artery	After examining both images carefully, I can conclude that Row 1 in the first image is more similar to the second image. The reasons for this similarity are: 1. Tissue structure: Both Row 1 and the second image show a continuous, elongated structure of tissue. The tissue appears to be organized in a linear, fibrous pattern. 2. Color and staining: Both images display a similar pink to purple color…	1
two tissues	image-based classification	Claude 3.5	ref1.jpg	GTEX-14A6H-0926	artery	After examining both images, I can conclude that Row 1 in the first image is more similar to the second image. The reasons for this similarity are: 1. Tissue structure: Both Row 1 and the second image show a long, continuous stretch of tissue with a uniform, fibrous appearance. The tissue fibers are aligned in a parallel orientation, creating a striated or striped pattern. 2. Color: Both samples …	1
two tissues	image-based classification	Claude 3.5	ref1.jpg	GTEX-14PHX-1826	artery	After examining both images carefully, I would say that Row 1 in the first image is more similar to the second image. The reasons for this assessment are: 1. Tissue structure: Both Row 1 and the second image show a long, continuous stretch of tissue with a fibrous or striated appearance. The tissue fibers are aligned in a parallel fashion, creating a streamlined structure. 2. Color and staining: …	1
two tissues	image-based classification	Claude 3.5	ref2.jpg	GTEX-1313W-1026	artery	The second image is more similar to Row 1 in the first image. Here's why: 1. Structure: Both the image in Row 1 and the second image show a long, continuous strip of tissue with a distinct linear arrangement. This appears to be a cross-section of muscle tissue or possibly a nerve bundle. 2. Coloration: Both images display a similar pink to purple coloration, typical of H&E (hematoxylin and eosin)…	1
two tissues	image-based classification	Claude 3.5	ref2.jpg	GTEX-131XF-0626	artery	The second image is more similar to Row 1 in the first image. Here's why: 1. Structure: Both the Row 1 image and the second image show a long, continuous strip of tissue with a distinct linear structure. The tissue appears to be oriented in a specific direction, with fibers or cells aligned along the length. 2. Color: Both images display a similar pink coloration, which is typical of H&E (hematox…	1
two tissues	image-based classification	Claude 3.5	ref2.jpg	GTEX-132AR-2126	artery	The second image is more similar to Row 1 in the first image. Here's why: 1. Tissue structure: Both Row 1 and the second image show a long, continuous strip of tissue with a fairly uniform structure. The tissue appears to be arranged in parallel fibers or strands, giving it a striated or lined appearance. 2. Color: Both exhibit a similar pink to light purple coloration, which is typical of H&E (h…	1
two tissues	image-based classification	Claude 3.5	ref2.jpg	GTEX-139TS-0226	artery	The second image is more similar to Row 1 in the first image. The reason for this similarity is that both Row 1 and the second image show a tissue structure with a striated or layered appearance. In both cases, we can see a pink-stained tissue with visible lines or striations running through it. These striations appear as darker lines cutting across the tissue in a somewhat parallel fashion. This…	1
two tissues	image-based classification	Claude 3.5	ref2.jpg	GTEX-139YR-0626	artery	The second image is more similar to Row 1 in the first image, and here's why: 1. Tissue structure: The second image shows a long, diagonal strip of tissue with a fibrous, striated appearance. This closely resembles the tissue structure shown in Row 1 of the first image, which also displays a diagonal strip of tissue with a similar fibrous texture. 2. Color: Both the second image and Row 1 of the …	1
two tissues	image-based classification	Claude 3.5	ref2.jpg	GTEX-13CZU-0126	artery	After examining both images, I can confidently say that Row 1 in the first image is more similar to the second image. The reasons for this similarity are: 1. Structure: Both Row 1 and the second image show a elongated, continuous tissue structure. The tissue appears as a long, pink-stained strip running diagonally across the frame. 2. Texture: The tissue in both images has a fibrous, striated app…	1
two tissues	image-based classification	Claude 3.5	ref2.jpg	GTEX-13OVI-0626	artery	The second image is more similar to Row 1 in the first image, and here's why: 1. Structure: Both Row 1 and the second image show a elongated, continuous tissue structure. This appears to be a cross-section of a tubular or elongated organ or tissue. 2. Coloration: Both images display a predominantly pink coloration, which is typical of H&E (hematoxylin and eosin) staining used in histology to visu…	1
two tissues	image-based classification	Claude 3.5	ref2.jpg	GTEX-13X6H-0126	artery	The second image is more similar to Row 1 in the first image, and here's why: 1. Tissue structure: The second image shows a curved, elongated structure of pink tissue. This closely resembles the diagonal pink structure seen in Row 1 of the first image. 2. Texture: Both the second image and Row 1 of the first image display a fairly uniform, densely packed cellular structure. The tissue appears as …	1
two tissues	image-based classification	Claude 3.5	ref2.jpg	GTEX-14A6H-0926	artery	The second image is more similar to Row 1 in the first image, and here's why: 1. Tissue structure: Both Row 1 and the second image show a long, continuous piece of tissue with a uniform structure. This appears to be a longitudinal section of muscle tissue or possibly smooth muscle. 2. Color: Both images display a similar pink to light purple coloration, which is typical of H&E (hematoxylin and eo…	1
two tissues	image-based classification	Claude 3.5	ref2.jpg	GTEX-14PHX-1826	artery	Row 1 in the first image is more similar to the second image, and here's why: 1. Tissue structure: Both Row 1 and the second image show a long, curved strip of tissue with a distinct layered structure. The tissue appears to be a cross-section of some type of tubular or cylindrical structure. 2. Staining pattern: Both images display a similar pink-purple staining pattern, which is typical of hemat…	1
two tissues	image-based classification	Claude 3.5	ref3.jpg	GTEX-1313W-1026	artery	The second image is more similar to Row 1 in the first image, and here's why: 1. Structure: Both the second image and Row 1 show a long, continuous strip of tissue with a distinct linear organization. The tissue appears to be a cross-section of a muscle or possibly a tendon. 2. Texture: The tissue in both images has a fibrous, striated appearance with long, parallel fibers running along the lengt…	1
two tissues	image-based classification	Claude 3.5	ref3.jpg	GTEX-131XF-0626	artery	The second image is more similar to Row 1 in the first image. Both the second image and Row 1 show a longitudinal section of what appears to be muscle tissue. The key similarities are: 1. Orientation: Both show a diagonal or angled strip of tissue running across the image. 2. Texture: The tissue has a striated appearance with long, parallel fibers running along the length of the tissue. 3. Color:…	1
two tissues	image-based classification	Claude 3.5	ref3.jpg	GTEX-132AR-2126	artery	The second image is more similar to Row 1 in the first image. Both the image in Row 1 and the second larger image show a cross-section of what appears to be muscle tissue. The key similarities are: 1. Linear arrangement: Both images display a parallel, linear arrangement of fibers running diagonally across the frame. 2. Uniform texture: The tissue in both images has a consistent, striated appeara…	1
two tissues	image-based classification	Claude 3.5	ref3.jpg	GTEX-139TS-0226	artery	The second image is more similar to Row 1 in the first image, and here's why: 1. Tissue structure: Both the second image and Row 1 show a long, continuous strip of tissue with a uniform structure. The tissue appears to be smooth muscle or possibly cardiac muscle, given its striated appearance and elongated shape. 2. Coloration: Both images display a similar pink coloration typical of H&E (hematox…	1
two tissues	image-based classification	Claude 3.5	ref3.jpg	GTEX-139YR-0626	artery	The second image is more similar to Row 1 in the first image. Both the image in Row 1 and the second image show a longitudinal section of what appears to be muscle tissue. The key similarities are: 1. Orientation: Both show a diagonal band of tissue with a consistent linear structure running along its length. 2. Texture: The tissue in both images has a striated appearance, with long, parallel fib…	1
two tissues	image-based classification	Claude 3.5	ref3.jpg	GTEX-13CZU-0126	artery	The second image is more similar to Row 1 in the first image. The reasons for this similarity are: 1. Tissue structure: Both Row 1 and the second image show a long, continuous strip of tissue with a uniform, striated appearance. The tissue fibers are aligned in a parallel manner, running lengthwise through the sample. 2. Color: Both images display a similar pink coloration, which is typical of H&…	1
two tissues	image-based classification	Claude 3.5	ref3.jpg	GTEX-13OVI-0626	artery	The second image is more similar to Row 1 in the first image, and here's why: 1. Structure: Both the second image and Row 1 show a single, elongated structure of tissue. This appears to be a longitudinal section of what looks like muscle or possibly nerve tissue. 2. Coloration: The tissue in both the second image and Row 1 is stained in shades of pink, which is typical of hematoxylin and eosin (H…	1
two tissues	image-based classification	Claude 3.5	ref3.jpg	GTEX-13X6H-0126	artery	The tissue sample shown in the second image is more similar to Row 1 in the first image. The reasons for this similarity are: 1. Structure: Both Row 1 and the second image show a continuous, elongated structure of tissue. The tissue appears as a single, cohesive unit with a curved or angled shape. 2. Texture: The tissue in both Row 1 and the second image has a uniform, fine-grained texture throug…	1
two tissues	image-based classification	Claude 3.5	ref3.jpg	GTEX-14A6H-0926	artery	The second image is more similar to Row 1 in the first image. Both the image in Row 1 and the second larger image show a long, continuous strip of pink-stained tissue with a fibrous, striated appearance. This tissue structure is characteristic of muscle tissue, likely skeletal muscle. The key similarities between Row 1 and the second image are: 1. Overall shape: Both show an elongated, continuous…	1
two tissues	image-based classification	Claude 3.5	ref3.jpg	GTEX-14PHX-1826	artery	The tissue sample shown in the second image is more similar to Row 1 in the first image. Here's why: 1. Structure: Both the second image and Row 1 show a continuous, elongated tissue structure. The tissue appears as a single, solid piece with a curved or angled shape. 2. Texture: The tissue in both images has a fibrous, striated appearance. There are visible parallel lines or fibers running along…	1
two tissues	image-based classification	Claude 3.5	ref4.jpg	GTEX-1313W-1026	artery	The second image is more similar to Row 1 in the first image. Here's why: 1. Structure: Both the image in Row 1 and the second image show a long, continuous strip of tissue with a similar orientation. They both display a diagonal arrangement of tissue fibers running from top-left to bottom-right. 2. Tissue composition: Both images show a dense, fibrous tissue structure. The tissue appears to be u…	1
two tissues	image-based classification	Claude 3.5	ref4.jpg	GTEX-131XF-0626	artery	The second image is more similar to Row 1 in the first image. The reason for this similarity is the tissue structure visible in both images. The second image shows a long, continuous strip of tissue with a uniform, striated appearance. The tissue is stained pink and has a linear, fibrous structure with parallel alignment of the fibers running diagonally across the image. This structure closely re…	1
two tissues	image-based classification	Claude 3.5	ref4.jpg	GTEX-132AR-2126	artery	The second image is more similar to Row 1 in the first image. The reason for this similarity is the tissue structure visible in both images: 1. Linear striations: Both the Row 1 image and the second image show a distinctive linear, striated pattern. The tissue appears to be organized in parallel fibers or bands running diagonally across the image. 2. Uniform coloration: Both images display a rela…	1
two tissues	image-based classification	Claude 3.5	ref4.jpg	GTEX-139TS-0226	artery	The second image is more similar to Row 1 in the first image, and here's why: 1. Tissue structure: Both the second image and Row 1 of the first image show a uniform, densely packed tissue structure. The tissue appears as a continuous mass of similarly colored and textured material. 2. Color: Both images display a consistent pink coloration, which is typical of H&E (hematoxylin and eosin) staining…	1
two tissues	image-based classification	Claude 3.5	ref4.jpg	GTEX-139YR-0626	artery	The second image is more similar to Row 1 in the first image, and here's why: 1. Structure: The second image shows a continuous, elongated strip of tissue with a uniform, fibrous appearance. This closely resembles the image in Row 1, which also displays a single, elongated section of tissue with a consistent internal structure. 2. Texture: Both the second image and Row 1 image exhibit a striated …	1
two tissues	image-based classification	Claude 3.5	ref4.jpg	GTEX-13CZU-0126	artery	The second image is more similar to Row 1 in the first image, and here's why: 1. Structure: Both the image in Row 1 and the second image show a long, continuous strip of tissue with a distinct linear arrangement. This suggests they are likely samples of muscle tissue or another type of fibrous tissue. 2. Color and staining: Both images display a similar pink-purple coloration, indicating they've …	1
two tissues	image-based classification	Claude 3.5	ref4.jpg	GTEX-13OVI-0626	artery	The second image is more similar to Row 1 in the first image, and here's why: 1. Structure: Both the image in Row 1 and the second image show a long, continuous strip of tissue with a diagonal orientation. This contrasts with Row 2, which shows multiple rounded structures. 2. Tissue composition: The tissue in Row 1 and the second image appears to be a uniform, densely packed structure, likely mus…	1
two tissues	image-based classification	Claude 3.5	ref4.jpg	GTEX-13X6H-0126	artery	The second image is more similar to Row 1 in the first image, and here's why: 1. Tissue structure: Both Row 1 and the second image show a continuous, uniform tissue structure. The tissue appears as a solid, pink-stained mass without distinct compartments or divisions. 2. Cellular organization: In both Row 1 and the second image, the cells are densely packed and organized in a parallel or aligned …	1
two tissues	image-based classification	Claude 3.5	ref4.jpg	GTEX-14A6H-0926	artery	The second image is more similar to Row 1 in the first image. Here's why: 1. Structure: The second image shows a large, continuous section of tissue with a uniform, striated appearance. This closely resembles the image in Row 1, which also displays a single, homogeneous tissue section with a linear, fibrous structure. 2. Color and staining: Both the second image and the Row 1 image have a similar…	1
two tissues	image-based classification	Claude 3.5	ref4.jpg	GTEX-14PHX-1826	artery	The second image is more similar to Row 1 in the first image. Here's why: 1. Tissue structure: The second image shows a long, continuous strip of tissue with a uniform, fibrous structure. This closely resembles the image in Row 1, which also displays a continuous, elongated section of tissue with a similar fibrous appearance. 2. Color and staining: Both the second image and Row 1 image show tissu…	1
two tissues	image-based classification	Claude 3.5	ref5.jpg	GTEX-1313W-1026	artery	The second image is more similar to Row 1 in the first image, and here's why: 1. Structure: Both the image in Row 1 and the second image show a long, continuous strip of tissue with a uniform direction of fibers. This suggests they are both samples of muscle tissue, likely smooth muscle. 2. Coloration: Both images display a similar pink to purple coloration, which is typical of H&E (hematoxylin a…	1
two tissues	image-based classification	Claude 3.5	ref5.jpg	GTEX-131XF-0626	artery	The second image is more similar to Row 1 in the first image. Both the image in Row 1 and the second image show a longitudinal section of what appears to be muscle tissue. The key similarities are: 1. Orientation: Both show a diagonally oriented tissue section with parallel fibers running in the same direction. 2. Tissue structure: There's a uniform, striated appearance with long, parallel fibers…	1
two tissues	image-based classification	Claude 3.5	ref5.jpg	GTEX-132AR-2126	artery	The second image is more similar to Row 1 in the first image, and here's why: 1. Tissue structure: Both the second image and Row 1 of the first image show a continuous, elongated tissue structure. The tissue appears as a long, diagonal band of pink-stained material. 2. Cellular organization: In both images, the cells are arranged in a parallel, linear fashion. This is evident from the striations …	1
two tissues	image-based classification	Claude 3.5	ref5.jpg	GTEX-139TS-0226	artery	After examining both images, I can confidently say that Row 1 in the first image is more similar to the second image. The reasons for this similarity are: 1. Tissue structure: Both Row 1 and the second image show a long, continuous strip of tissue with a uniform, fibrous appearance. The tissue fibers are aligned in a parallel fashion, running diagonally across the image. 2. Color: Both images dis…	1
two tissues	image-based classification	Claude 3.5	ref5.jpg	GTEX-139YR-0626	artery	The second image is more similar to Row 1 in the first image, and here's why: 1. Structure: Both Row 1 and the second image show a long, continuous strip of tissue with a uniform, parallel fiber-like structure. The tissue appears to be oriented in a single direction, creating a striated or lined appearance. 2. Color: Both images display a similar shade of pink, which is typical of H&E (hematoxyli…	1
two tissues	image-based classification	Claude 3.5	ref5.jpg	GTEX-13CZU-0126	artery	The second image is more similar to Row 1 in the first image, and here's why: 1. Structure: The second image shows a long, continuous band of tissue with a striated or fibrous appearance. This closely resembles the structure seen in Row 1 of the first image, which also displays a wide, continuous strip of tissue with a similar striated pattern. 2. Color and staining: Both the second image and Row…	1
two tissues	image-based classification	Claude 3.5	ref5.jpg	GTEX-13OVI-0626	artery	The second image is more similar to Row 1 in the first image, and here's why: 1. Structure: Both the second image and Row 1 show a continuous, elongated strip of tissue with a uniform internal structure. This appears to be a cross-section of a smooth muscle tissue or possibly a blood vessel wall. 2. Coloration: Both images display a similar pink coloration typical of H&E (hematoxylin and eosin) s…	1
two tissues	image-based classification	Claude 3.5	ref5.jpg	GTEX-13X6H-0126	artery	The second image is more similar to Row 1 in the first image. Here's why: 1. Structure: Both the image in Row 1 and the second image show a continuous, elongated structure of tissue. They display a uniform, band-like appearance with a clear directionality. 2. Texture: The tissue in both Row 1 and the second image has a fibrous, striated texture. You can see fine, parallel lines running along the …	1
two tissues	image-based classification	Claude 3.5	ref5.jpg	GTEX-14A6H-0926	artery	After examining both images carefully, I can conclude that Row 1 in the first image is more similar to the second image. The reasons for this similarity are: 1. Tissue structure: Both Row 1 and the second image show a continuous, elongated tissue structure with a uniform appearance. The tissue appears to be a cross-section of muscle or possibly smooth muscle tissue. 2. Coloration: Both images dis…	1
two tissues	image-based classification	Claude 3.5	ref5.jpg	GTEX-14PHX-1826	artery	The second image is more similar to Row 1 in the first image. Both the image in Row 1 and the second larger image show a similar tissue structure. They display a pink-stained tissue with a long, continuous, and striated appearance. The tissue has a fibrous, parallel alignment of structures, which is characteristic of muscle tissue, likely smooth muscle. In contrast, Row 2 shows a very different t…	1
two tissues	image-based classification	Claude 3.5	ref1.jpg	GTEX-1117F-0326	tibial nerve	The second image is more similar to Row 2 in the first image. The reasoning for this is: 1. Structure: Both Row 2 and the second image show a tissue with distinct, rounded structures separated by connective tissue. These rounded structures are likely cross-sections of muscle fibers or fascicles. 2. Magnification: The magnification level appears similar between Row 2 and the second image, allowing…	1
two tissues	image-based classification	Claude 3.5	ref1.jpg	GTEX-111VG-2526	tibial nerve	The second image is more similar to Row 2 in the first image. The reason for this similarity is the tissue structure visible in both images: 1. Row 2 and the second image both show a cross-sectional view of what appears to be muscle tissue, likely skeletal muscle. 2. In both Row 2 and the second image, you can see multiple round to oval-shaped structures. These are likely individual muscle fibers…	1
two tissues	image-based classification	Claude 3.5	ref1.jpg	GTEX-1128S-2226	tibial nerve	The second image is more similar to Row 2 in the first image, and here's why: 1. Structure: Both Row 2 and the second image show a cross-sectional view of tissue with multiple round or oval-shaped structures. These structures are likely bundles of muscle fibers or possibly nerve fibers. 2. Arrangement: In both Row 2 and the second image, these round structures are closely packed together with thi…	1
two tissues	image-based classification	Claude 3.5	ref1.jpg	GTEX-117YX-2426	tibial nerve	The second image is more similar to Row 2 in the first image, and here's why: 1. Structure: Both Row 2 and the second image show a cross-sectional view of clustered, rounded structures. These appear to be bundles or fascicles of muscle fibers. 2. Tissue organization: In both Row 2 and the second image, you can see multiple rounded or oval-shaped structures grouped together. These structures are s…	1
two tissues	image-based classification	Claude 3.5	ref1.jpg	GTEX-144GM-2126	tibial nerve	The second image is more similar to Row 2 in the first image. Here's why: 1. Structure: Both Row 2 and the second image show a tissue with multiple rounded, bundled structures. These appear to be cross-sections of muscle fibers or fascicles. 2. Organization: The tissue in Row 2 and the second image displays a clear compartmentalization, with distinct bundles separated by lighter-staining connecti…	1
two tissues	image-based classification	Claude 3.5	ref1.jpg	GTEX-17F9Y-0926	tibial nerve	Row 2 in the first image is more similar to the second image. Here's why: 1. Structure: Both Row 2 and the second image show a pattern of rounded, lobular structures. These appear to be cross-sections of bundles or fascicles of tissue. 2. Staining: The color and staining pattern in Row 2 and the second image are very similar, with a predominant pink/purple coloration typical of H&E (hematoxylin a…	1
two tissues	image-based classification	Claude 3.5	ref1.jpg	GTEX-QEG5-0526	tibial nerve	Row 2 in the first image is more similar to the second image, and here's why: 1. Structure: Both Row 2 and the second image show a cross-sectional view of what appear to be muscle fibers or muscle bundles. They display multiple rounded or oval-shaped structures grouped together. 2. Tissue organization: In both Row 2 and the second image, you can see distinct, separated bundles of tissue surrounde…	1
two tissues	image-based classification	Claude 3.5	ref1.jpg	GTEX-UPIC-2126	tibial nerve	To answer your question, I'll compare the images in Row 1 and Row 2 of the first image with the second image you've provided. Row 1 shows a linear, fibrous-looking tissue stained in pink. It appears to be a section of muscle or connective tissue with aligned fibers running in one direction. Row 2 shows a cross-section of tissue with multiple round or oval-shaped structures. These structures are s…	1
two tissues	image-based classification	Claude 3.5	ref1.jpg	GTEX-ZU9S-0726	tibial nerve	The second image is more similar to Row 2 in the first image, and here's why: 1. Structure: Both Row 2 and the second image show a cross-sectional view of multiple round or oval-shaped structures. These appear to be bundles of muscle fibers or possibly nerve fibers. 2. Arrangement: In both Row 2 and the second image, these round structures are closely packed together with thin connective tissue s…	1
two tissues	image-based classification	Claude 3.5	ref1.jpg	GTEX-ZZ64-1426	tibial nerve	The second image is more similar to Row 2 in the first image. The reason for this similarity is the distinctive tissue structure visible in both Row 2 and the second image. Both show a pattern of multiple rounded, pinkish-purple structures (likely muscle fibers or fascicles) surrounded by lighter pink connective tissue. Key similarities include: 1. Multiple rounded or oval shapes: Both images sho…	1
two tissues	image-based classification	Claude 3.5	ref2.jpg	GTEX-1117F-0326	tibial nerve	Row 2 in the first image is more similar to the second image, and here's why: 1. Structure: Both Row 2 and the second image show multiple rounded structures that appear to be cross-sections of glandular or follicular tissue. These structures are clearly defined and separated by connective tissue. 2. Cellular organization: Within these rounded structures, both images display a dense, granular appe…	1
two tissues	image-based classification	Claude 3.5	ref2.jpg	GTEX-111VG-2526	tibial nerve	Row 2 in the first image is more similar to the second image, and here's why: 1. Structure: Both Row 2 and the second image show multiple round to oval structures surrounded by a lighter pink matrix. These structures are likely cross-sections of tubules or glands. 2. Cellular organization: The round structures in both Row 2 and the second image are filled with densely packed cellular material, gi…	1
two tissues	image-based classification	Claude 3.5	ref2.jpg	GTEX-1128S-2226	tibial nerve	Row 2 in the first image is more similar to the second image, and here's why: 1. Structure: Both Row 2 and the second image show circular or oval structures surrounded by connective tissue. These structures appear to be cross-sections of glandular or follicular units. 2. Cellular organization: The circular structures in both Row 2 and the second image are filled with densely packed cellular mater…	1
two tissues	image-based classification	Claude 3.5	ref2.jpg	GTEX-117YX-2426	tibial nerve	Row 2 in the first image is more similar to the second image, and here's why: 1. Structural similarity: Both Row 2 and the second image show multiple rounded, oval-shaped structures that appear to be cross-sections of tissue. These structures are surrounded by a pinkish matrix. 2. Cellular organization: Within these rounded structures, both images display a dense, granular appearance, indicating …	1
two tissues	image-based classification	Claude 3.5	ref2.jpg	GTEX-144GM-2126	tibial nerve	To answer your question, I'll compare the images in Row 1 and Row 2 of the first image to the second image you've provided. Row 1 of the first image shows a pink-stained tissue sample with a linear, layered structure. This doesn't appear to be very similar to the second image. Row 2 of the first image displays a pink-stained tissue sample with multiple circular structures of varying sizes. These …	1
two tissues	image-based classification	Claude 3.5	ref2.jpg	GTEX-17F9Y-0926	tibial nerve	Row 2 in the first image is more similar to the second image, and here's why: 1. Structure: Both Row 2 and the second image show multiple round to oval-shaped structures surrounded by a pinkish background tissue. These structures appear to be cross-sections of something, possibly nerve bundles or glands. 2. Cellular organization: Within these round structures, both images show a dense, granular a…	1
two tissues	image-based classification	Claude 3.5	ref2.jpg	GTEX-QEG5-0526	tibial nerve	Row 2 in the first image is more similar to the second image, and here's why: 1. Structure: Both Row 2 and the second image show multiple circular or oval-shaped structures surrounded by a pinkish matrix. These structures appear to be cross-sections of some type of tissue, possibly glandular or ductal in nature. 2. Color: The coloration in Row 2 and the second image is very similar, with a predom…	1
two tissues	image-based classification	Claude 3.5	ref2.jpg	GTEX-UPIC-2126	tibial nerve	Row 2 in the first image is more similar to the second image, and here's why: 1. Structure: Both Row 2 and the second image show round, circular structures that appear to be cross-sections of tissue. These structures have clear boundaries and are embedded in a surrounding matrix. 2. Cellular organization: Inside these circular structures, both images display a dense, granular appearance, indicati…	1
two tissues	image-based classification	Claude 3.5	ref2.jpg	GTEX-ZU9S-0726	tibial nerve	Row 2 in the first image is more similar to the second image, and here's why: 1. Structure: Both Row 2 and the second image show multiple round to oval structures that appear to be cross-sections of tubular or glandular structures. These are surrounded by a pinkish connective tissue matrix. 2. Cellular organization: The round structures in both images are filled with densely packed cellular mater…	1
two tissues	image-based classification	Claude 3.5	ref2.jpg	GTEX-ZZ64-1426	tibial nerve	Row 2 in the first image is more similar to the second image, and here's why: 1. Structure: Both Row 2 and the second image show multiple rounded, circular structures that appear to be cross-sections of tubular or spherical tissue components. These structures are surrounded by a pinkish matrix. 2. Magnification: The magnification level appears similar between Row 2 and the second image. Both show…	1
two tissues	image-based classification	Claude 3.5	ref3.jpg	GTEX-1117F-0326	tibial nerve	Row 2 in the first image is more similar to the second image, and here's why: 1. Structure: Both Row 2 and the second image show multiple rounded, lobular structures. These appear to be cross-sections of glandular or duct-like tissue formations. 2. Cellular organization: In both Row 2 and the second image, you can see that the rounded structures are filled with densely packed cellular material, a…	1
two tissues	image-based classification	Claude 3.5	ref3.jpg	GTEX-111VG-2526	tibial nerve	Row 2 in the first image is more similar to the second image, and here's why: 1. Structure: Both Row 2 and the second image show multiple circular or oval-shaped structures. These appear to be cross-sections of tubular structures, possibly nerve fibers or muscle bundles. 2. Tissue organization: In both Row 2 and the second image, these circular structures are packed closely together, separated by…	1
two tissues	image-based classification	Claude 3.5	ref3.jpg	GTEX-1128S-2226	tibial nerve	Row 2 in the first image is more similar to the second image, and here's why: 1. Structure: Both Row 2 and the second image show multiple rounded, circular structures. These appear to be cross-sections of nerve bundles or fascicles. 2. Tissue organization: In both Row 2 and the second image, we can see these circular structures surrounded by a lighter-colored connective tissue, which separates an…	1
two tissues	image-based classification	Claude 3.5	ref3.jpg	GTEX-117YX-2426	tibial nerve	Row 2 in the first image is more similar to the second image. Here's why: 1. Structure: Both Row 2 and the second image show multiple round or oval-shaped structures. These appear to be cross-sections of some type of biological tissue, possibly nerve bundles or muscle fibers. 2. Arrangement: In both Row 2 and the second image, these round structures are clustered together in a group, surrounded b…	1
two tissues	image-based classification	Claude 3.5	ref3.jpg	GTEX-144GM-2126	tibial nerve	Row 2 in the first image is more similar to the second image. Here's why: 1. Structure: Both Row 2 and the second image show multiple rounded, circular structures grouped together. These appear to be cross-sections of nerve bundles or fascicles. 2. Tissue organization: In both Row 2 and the second image, you can see these circular structures surrounded by connective tissue (the lighter pink areas…	1
two tissues	image-based classification	Claude 3.5	ref3.jpg	GTEX-17F9Y-0926	tibial nerve	Row 2 in the first image is more similar to the second image, and here's why: 1. Structure: Both Row 2 and the second image show multiple circular or oval-shaped structures. These appear to be cross-sections of nerve fascicles (bundles of nerve fibers). 2. Tissue organization: In both images, these circular structures are surrounded by a lighter-staining connective tissue, which separates and sup…	1
two tissues	image-based classification	Claude 3.5	ref3.jpg	GTEX-QEG5-0526	tibial nerve	The second image is more similar to Row 2 in the first image. Here's why: 1. Structure: Both Row 2 and the second image show multiple circular or oval-shaped structures. These appear to be cross-sections of nerve fascicles (bundles of nerve fibers). 2. Organization: In both images, these circular structures are packed together, surrounded by connective tissue (appearing lighter pink). 3. Staining…	1
two tissues	image-based classification	Claude 3.5	ref3.jpg	GTEX-UPIC-2126	tibial nerve	Row 2 in the first image is more similar to the second image, and here's why: 1. Structure: Both Row 2 and the second image show multiple circular or oval-shaped structures. These appear to be cross-sections of nerve bundles or fascicles. 2. Tissue organization: In both Row 2 and the second image, we see these circular structures surrounded by a lighter-colored connective tissue, which separates …	1
two tissues	image-based classification	Claude 3.5	ref3.jpg	GTEX-ZU9S-0726	tibial nerve	The second image is more similar to Row 2 in the first image, and here's why: 1. Structure: Both Row 2 and the second image show multiple circular or oval-shaped structures clustered together. These appear to be cross-sections of muscle fibers or possibly nerve bundles. 2. Tissue organization: In both Row 2 and the second image, we see these circular structures surrounded by a lighter-colored con…	1
two tissues	image-based classification	Claude 3.5	ref3.jpg	GTEX-ZZ64-1426	tibial nerve	Row 2 in the first image is more similar to the second image, and here's why: 1. Structure: Both Row 2 and the second image show multiple circular or oval-shaped structures. These appear to be cross-sections of muscle fibers or fascicles. 2. Tissue organization: In both Row 2 and the second image, these circular structures are clearly separated by lighter-colored connective tissue (likely perimys…	1
two tissues	image-based classification	Claude 3.5	ref4.jpg	GTEX-1117F-0326	tibial nerve	The second image is more similar to Row 2 in the first image, and here's why: 1. Structure: Both Row 2 and the second image show a tissue with multiple rounded, lobular structures. These structures appear to be glandular or follicular in nature. 2. Magnification: The level of detail and magnification in Row 2 and the second image are similar, allowing us to see cellular organization within the ro…	1
two tissues	image-based classification	Claude 3.5	ref4.jpg	GTEX-111VG-2526	tibial nerve	Row 2 in the first image is more similar to the second image, and here's why: 1. Structure: Both Row 2 and the second image show multiple rounded structures that appear to be cross-sections of tissue. These structures are separated by lighter-colored connective tissue. 2. Detail: The internal structure of these rounded sections is visible in both Row 2 and the second image, showing a granular or …	1
two tissues	image-based classification	Claude 3.5	ref4.jpg	GTEX-1128S-2226	tibial nerve	The second image is more similar to Row 2 in the first image, and here's why: 1. Structure: Both Row 2 and the second image show multiple rounded, lobular structures surrounded by connective tissue. These structures appear to be glands or follicles. 2. Cellular organization: In both Row 2 and the second image, you can see that the pink-stained tissue is organized into discrete units, with clear b…	1
two tissues	image-based classification	Claude 3.5	ref4.jpg	GTEX-117YX-2426	tibial nerve	Row 2 in the first image is more similar to the second image, and here's why: 1. Structure: Both Row 2 and the second image show a complex tissue structure with multiple rounded, lobular formations. These appear to be cross-sections of glandular or secretory structures. 2. Cellular organization: In both Row 2 and the second image, you can see that the pink-stained tissue is organized into distinc…	1
two tissues	image-based classification	Claude 3.5	ref4.jpg	GTEX-144GM-2126	tibial nerve	Row 2 in the first image is more similar to the second image. Here's why: 1. Structure: Both Row 2 and the second image show a complex tissue structure with multiple rounded, lobular formations. These appear to be cross-sections of glandular or ductal structures. 2. Cellular organization: In both Row 2 and the second image, you can see that the pink-stained tissue is organized into distinct, sepa…	1
two tissues	image-based classification	Claude 3.5	ref4.jpg	GTEX-17F9Y-0926	tibial nerve	Row 2 in the first image is more similar to the second image, and here's why: 1. Structure: Both Row 2 and the second image show multiple rounded, lobular structures. These appear to be cross-sections of glandular or nodular tissue. 2. Staining pattern: The tissues in both Row 2 and the second image are stained in shades of pink and purple, which is typical of H&E (hematoxylin and eosin) staining…	1
two tissues	image-based classification	Claude 3.5	ref4.jpg	GTEX-QEG5-0526	tibial nerve	Row 2 in the first image is more similar to the second image, and here's why: 1. Structure: Both Row 2 and the second image show multiple round or oval-shaped structures clustered together. These appear to be cross-sections of some type of tissue or organ. 2. Color: The images in Row 2 and the second image share a similar pink/purple coloration, which is typical of hematoxylin and eosin (H&E) sta…	1
two tissues	image-based classification	Claude 3.5	ref4.jpg	GTEX-UPIC-2126	tibial nerve	The second image is more similar to Row 2 in the first image, and here's why: 1. Structural similarity: Both Row 2 and the second image show multiple rounded, lobular structures. These appear to be cross-sections of glandular or follicular tissue. 2. Cellular organization: In both Row 2 and the second image, you can see that the rounded structures are filled with densely packed cells, giving them…	1
two tissues	image-based classification	Claude 3.5	ref4.jpg	GTEX-ZU9S-0726	tibial nerve	The second image is more similar to Row 2 in the first image, and here's why: 1. Structure: Both Row 2 and the second image show multiple round or oval-shaped structures (likely cross-sections of muscle fibers or fascicles) surrounded by connective tissue. These structures are densely packed and vary in size. 2. Tissue organization: In both Row 2 and the second image, we can see a clear organizat…	1
two tissues	image-based classification	Claude 3.5	ref4.jpg	GTEX-ZZ64-1426	tibial nerve	The second image is more similar to Row 2 in the first image. Here's why: 1. Structure: Both Row 2 and the second image show a tissue with multiple rounded structures or lobules. These appear as pink-stained circular or oval shapes surrounded by lighter-colored connective tissue. 2. Cellular organization: In both Row 2 and the second image, you can see that the pink-stained areas are composed of …	1
two tissues	image-based classification	Claude 3.5	ref5.jpg	GTEX-1117F-0326	tibial nerve	Row 2 in the first image is more similar to the second image, and here's why: 1. Structure: Both Row 2 and the second image show a distinctive lobular structure. You can see multiple rounded, oval-shaped structures (lobules) arranged together. 2. Cellular organization: Within these lobules, there's a dense, granular appearance indicating tightly packed cellular components. 3. Connective tissue: T…	1
two tissues	image-based classification	Claude 3.5	ref5.jpg	GTEX-111VG-2526	tibial nerve	Row 2 in the first image is more similar to the second image, and here's why: 1. Structure: Both Row 2 and the second image show a cross-sectional view of multiple circular or oval-shaped structures. These appear to be muscle fibers or fascicles (bundles of muscle fibers). 2. Arrangement: In both images, these circular structures are tightly packed together, separated by thin layers of connective…	1
two tissues	image-based classification	Claude 3.5	ref5.jpg	GTEX-1128S-2226	tibial nerve	Row 2 in the first image is more similar to the second image, and here's why: 1. Structure: Row 2 shows a cross-sectional view of multiple circular or oval-shaped structures, which closely resembles the pattern seen in the second image. Both images display numerous rounded structures of varying sizes clustered together. 2. Tissue organization: The second image and Row 2 both show a complex arrang…	1
two tissues	image-based classification	Claude 3.5	ref5.jpg	GTEX-117YX-2426	tibial nerve	Row 2 in the first image is more similar to the second image, and here's why: 1. Structure: Both Row 2 and the second image show a tissue with multiple circular or oval-shaped structures. These structures appear to be cross-sections of some type of tubular or glandular tissue. 2. Arrangement: In both Row 2 and the second image, these circular structures are clustered together, separated by thin l…	1
two tissues	image-based classification	Claude 3.5	ref5.jpg	GTEX-144GM-2126	tibial nerve	Row 2 in the first image is more similar to the second image, and here's why: 1. Structure: Both Row 2 and the second image show multiple circular or oval-shaped structures. These appear to be cross-sections of muscle fibers or fascicles (bundles of muscle fibers). 2. Tissue organization: In both Row 2 and the second image, you can see these circular structures are grouped together, separated by …	1
two tissues	image-based classification	Claude 3.5	ref5.jpg	GTEX-17F9Y-0926	tibial nerve	Row 2 in the first image is more similar to the second image, and here's why: 1. Structure: Both Row 2 and the second image show a collection of rounded, lobular structures. These appear to be cross-sections of bundles or fascicles, which are characteristic of muscle tissue. 2. Arrangement: The structures in both Row 2 and the second image are arranged in a clustered, multi-unit pattern. They sho…	1
two tissues	image-based classification	Claude 3.5	ref5.jpg	GTEX-QEG5-0526	tibial nerve	Row 2 in the first image is more similar to the second image, and here's why: 1. Structure: Both Row 2 and the second image show multiple circular or oval-shaped structures. These appear to be cross-sections of bundles or fascicles of tissue. 2. Organization: The circular structures in both Row 2 and the second image are closely packed together, separated by thin layers of connective tissue. 3. C…	1
two tissues	image-based classification	Claude 3.5	ref5.jpg	GTEX-UPIC-2126	tibial nerve	After examining both images, Row 2 in the first image is more similar to the second image. Here's why: 1. Structure: Both Row 2 and the second image show multiple circular or oval-shaped structures grouped together. These structures appear to be cross-sections of some type of tissue. 2. Cellular organization: Within each circular structure, there's a dense, organized pattern of cells that appear …	1
two tissues	image-based classification	Claude 3.5	ref5.jpg	GTEX-ZU9S-0726	tibial nerve	Row 2 in the first image is more similar to the second image, and here's why: 1. Structure: Both Row 2 and the second image show multiple circular or oval-shaped structures. These appear to be cross-sections of muscle fibers or possibly nerve bundles. 2. Arrangement: The circular structures in both Row 2 and the second image are arranged in a clustered, tightly packed formation. They are separate…	1
two tissues	image-based classification	Claude 3.5	ref5.jpg	GTEX-ZZ64-1426	tibial nerve	The second image is more similar to Row 2 in the first image. The reason for this similarity is the structural characteristics visible in both images: 1. Circular or oval-shaped structures: Both Row 2 and the second image show multiple round to oval-shaped structures, which appear to be cross-sections of muscle fibers or fascicles. 2. Connective tissue network: In both images, you can see a pinki…	1
two tissues	image-based classification	Gemini 1.5	ref1.jpg	GTEX-1313W-1026	artery	: {"row": "Row 1", "reason": "The second image looks like a cross-section of a blood vessel with a smooth lining. The image in Row 1 is also a blood vessel with smooth lining, whereas Row 2 is a cross-section of nervous tissue."}	1
two tissues	image-based classification	Gemini 1.5	ref1.jpg	GTEX-131XF-0626	artery	: {"row": "Row 1", "reason": "Both images appear to be showing muscle tissue."}	1
two tissues	image-based classification	Gemini 1.5	ref1.jpg	GTEX-132AR-2126	artery	: {"row": "Row 1", "reason": "The second image shows a smooth muscle layer, as does the first image. This layer is not present in Row 2."}	1
two tissues	image-based classification	Gemini 1.5	ref1.jpg	GTEX-139TS-0226	artery	: {"row": "Row 1", "reason": "The second image is a close up of the first image. The tissue appears to be the same"}	1
two tissues	image-based classification	Gemini 1.5	ref1.jpg	GTEX-139YR-0626	artery	: {"row": "Row 1", "reason": "Both the second image and the images in row 1 have similar structures with many thin, elongated features that run parallel to each other, whereas the structures in row 2 are more round and circular. "}	1
two tissues	image-based classification	Gemini 1.5	ref1.jpg	GTEX-13CZU-0126	artery	: {"row": "Row 1", "reason": "The second image appears to be a close-up of a blood vessel, which is the tissue type shown in Row 1."}	1
two tissues	image-based classification	Gemini 1.5	ref1.jpg	GTEX-13OVI-0626	artery	: {"row": "Row 1", "reason": "The second image shows a cross section of a blood vessel similar to the images in Row 1. The cells in Row 2 appear to be different and more circular."}	1
two tissues	image-based classification	Gemini 1.5	ref1.jpg	GTEX-13X6H-0126	artery	: {"row_similarity": "Row 1", "reason": "The second image appears to be a cross section of an artery which is similar to the tissue in row 1."}	1
two tissues	image-based classification	Gemini 1.5	ref1.jpg	GTEX-14A6H-0926	artery	: {"row": "Row 1", "reason": "The second image appears to be a close-up of the tissue from Row 1. The striations seen in Row 1 are also present in the second image, making it more similar to the tissue from Row 1."}	1
two tissues	image-based classification	Gemini 1.5	ref1.jpg	GTEX-14PHX-1826	artery	: {"row": "Row 1", "reason": "The second image has a similar color and texture to the examples in Row 1."}	1
two tissues	image-based classification	Gemini 1.5	ref2.jpg	GTEX-1313W-1026	artery	: {"row": "Row 1", "reason": "The tissue in Row 1 has a similar texture and structure to the second image. The tissue in Row 2 has a different structure with large, round cells that are not present in the second image."}	1
two tissues	image-based classification	Gemini 1.5	ref2.jpg	GTEX-131XF-0626	artery	: {"row": "Row 1", "reason": "Both images in Row 1 show a similar arrangement of tissue, with a striated pattern and a clear distinction between the tissue and the background. The image in Row 2 shows a different type of tissue with large, round structures."}	1
two tissues	image-based classification	Gemini 1.5	ref2.jpg	GTEX-132AR-2126	artery	: {"row": "Row 1", "reason": "The second image shows a section of tissue with a similar pattern and structure to the images in Row 1. The images in Row 2 show a distinct tissue type with large, circular structures."}	1
two tissues	image-based classification	Gemini 1.5	ref2.jpg	GTEX-139TS-0226	artery	: {"row_similarity": "Row 1", "reason": "The second image looks like a cross-section of a blood vessel, which is similar to the tissue shown in Row 1."}	1
two tissues	image-based classification	Gemini 1.5	ref2.jpg	GTEX-139YR-0626	artery	: {"row": "Row 1", "reason": "The second image shows a tissue with a similar structure to the tissue shown in the first row. The tissue in the first row is made up of long, thin fibers that are arranged in a parallel pattern. The tissue in the second image also has a similar structure, with long, thin fibers that are arranged in a parallel pattern. The tissue in the second row is made up of round…	1
two tissues	image-based classification	Gemini 1.5	ref2.jpg	GTEX-13CZU-0126	artery	: {"row": "Row 1", "reason": "Both the second image and the image in row 1 show similar features in terms of a linear pattern with wavy lines. Row 2 is different because it has large circles with distinct borders."}	1
two tissues	image-based classification	Gemini 1.5	ref2.jpg	GTEX-13OVI-0626	artery	: {"row_similarity": "Row 1 is more similar to the second image.", "reason": "The second image shows a similar pattern of tissue with long, thin, parallel strands of tissue, like the images in Row 1. The images in Row 2 show circular structures, which are not present in the second image."}	1
two tissues	image-based classification	Gemini 1.5	ref2.jpg	GTEX-13X6H-0126	artery	: {"row_similarity": "Row 1", "reason": "The second image and the example images in row 1 all depict a similar fibrous tissue, whereas row 2 shows a different tissue with more circular shapes."}	1
two tissues	image-based classification	Gemini 1.5	ref2.jpg	GTEX-14A6H-0926	artery	: {"row": "Row 1", "reason": "The image in the second image has a similar, slightly more zoomed out appearance compared to the example images in row 1. The images in row 2 are less similar as they feature a distinct circular pattern, whereas the second image has a more linear pattern like the images in row 1."}	1
two tissues	image-based classification	Gemini 1.5	ref2.jpg	GTEX-14PHX-1826	artery	: {"row": "Row 1", "reason": "Both the first and second images show elongated cells that are closely packed together."}	1
two tissues	image-based classification	Gemini 1.5	ref3.jpg	GTEX-1313W-1026	artery	: {"row": "Row 1", "reason": "The second image looks similar to the tissue in row 1 as it shows a similar pattern of elongated cells."}	1
two tissues	image-based classification	Gemini 1.5	ref3.jpg	GTEX-131XF-0626	artery	: {"row_similarity": "Row 2", "reason": "The second image has round structures, which are similar to the round structures in row 2. Row 1 has a more linear structure."}	0
two tissues	image-based classification	Gemini 1.5	ref3.jpg	GTEX-132AR-2126	artery	: {"row": "Row 1", "reason": "The second image contains a dense, smooth appearance, similar to the images in Row 1. Row 2 has a more speckled, granular appearance."}	1
two tissues	image-based classification	Gemini 1.5	ref3.jpg	GTEX-139TS-0226	artery	: {"row": "Row 1", "reason": "The second image appears to be a longitudinal view of a tendon or ligament, which is similar to the tissue type in Row 1. Row 2 shows a cross-section of a nerve, which is very different from the second image."}	1
two tissues	image-based classification	Gemini 1.5	ref3.jpg	GTEX-139YR-0626	artery	: {"row": "Row 1", "reason": "The second image is a cross-section of a blood vessel, showing the layers of the wall. Row 1 also shows cross-sections of blood vessels, whereas row 2 shows nerve fibers."}	1
two tissues	image-based classification	Gemini 1.5	ref3.jpg	GTEX-13CZU-0126	artery	: {"row": "Row 1", "reason": "The second image shows a cross-section of a blood vessel. The image in row 1 also shows a cross-section of a blood vessel. The image in row 2 shows nerve tissue, which is distinct from a blood vessel."}	1
two tissues	image-based classification	Gemini 1.5	ref3.jpg	GTEX-13OVI-0626	artery	: {"row_similarity": "Row 1", "reason": "The second image shows a cross-section of a blood vessel, which is similar to the image in row 1. The image in row 2 shows a cross-section of a nerve, which is different."}	1
two tissues	image-based classification	Gemini 1.5	ref3.jpg	GTEX-13X6H-0126	artery	: {"row_similarity": "Row 1", "reason": "The second image shows a cross section of a blood vessel, which is similar to the tissue shown in Row 1. Row 2 shows nerve tissue, which is very different."}	1
two tissues	image-based classification	Gemini 1.5	ref3.jpg	GTEX-14A6H-0926	artery	: {"row_similarity": ["Row 1", "The image in Row 1 shows a similar structure to the second image, with long, thin fibers and a consistent background color. Row 2 shows a different structure with circular shapes and a more varied background."]}	1
two tissues	image-based classification	Gemini 1.5	ref3.jpg	GTEX-14PHX-1826	artery	: {"row": "Row 2", "reason": "The second image has similar circular structures to the images in row 2. The images in row 1 have a more linear structure."}	0
two tissues	image-based classification	Gemini 1.5	ref4.jpg	GTEX-1313W-1026	artery	: {"row": "Row 1", "reason": "Both the second image and the images in row 1 have a similar texture and a similar pink color. Row 2's images have a different texture and structure."}	1
two tissues	image-based classification	Gemini 1.5	ref4.jpg	GTEX-131XF-0626	artery	: {"row": "Row 1", "reason": "Both images contain a similar structure of long, thin lines running parallel to one another. The structure and color of the images are quite similar."}	1
two tissues	image-based classification	Gemini 1.5	ref4.jpg	GTEX-132AR-2126	artery	: {"row": "Row 1", "reason": "The second image appears to be a type of muscle tissue, similar to the images in Row 1."}	1
two tissues	image-based classification	Gemini 1.5	ref4.jpg	GTEX-139TS-0226	artery	: {"row": "Row 1", "reason": "The second image shows the same type of smooth muscle tissue as in row 1, unlike row 2, which is nervous tissue."}	1
two tissues	image-based classification	Gemini 1.5	ref4.jpg	GTEX-139YR-0626	artery	: {"row": "Row 1", "reason": "The second image shows a tissue with a very similar structure to the example images in row 1. The tissue is thin and has a more even, linear appearance, while the tissue in row 2 has a more irregular structure with lots of round cells."}	1
two tissues	image-based classification	Gemini 1.5	ref4.jpg	GTEX-13CZU-0126	artery	: {"row": "Row 1", "reason": "The second image shows a large vessel with a thick wall. This is consistent with the tissue types shown in Row 1."}	1
two tissues	image-based classification	Gemini 1.5	ref4.jpg	GTEX-13OVI-0626	artery	: {"row": "Row 1", "reason": "The second image is a tissue sample of a blood vessel with the same pink color and similar structure to the examples in Row 1. The examples in Row 2 have a distinct structure with more circles."}	1
two tissues	image-based classification	Gemini 1.5	ref4.jpg	GTEX-13X6H-0126	artery	: {"row": "Row 1", "reason": "Both images in row 1 have a similar striated appearance while the second image has a more homogenous look."}	1
two tissues	image-based classification	Gemini 1.5	ref4.jpg	GTEX-14A6H-0926	artery	: {"row": "Row 1", "reason": "Both images have similar cellular structures and arrangements, both showing fibers and a more uniform arrangement. Row 2 displays a more clustered cellular structure"}	1
two tissues	image-based classification	Gemini 1.5	ref4.jpg	GTEX-14PHX-1826	artery	: {"row": "Row 1", "reason": "The second image contains a similar appearance to the images in row 1, in particular with the pink, striated appearance. The image in row 2 appears to contain rounder, white structures, unlike the second image."}	1
two tissues	image-based classification	Gemini 1.5	ref5.jpg	GTEX-1313W-1026	artery	: {"row": "Row 1", "reason": "The second image appears to be a close up of a blood vessel. The images in Row 1 also appear to be blood vessels."}	1
two tissues	image-based classification	Gemini 1.5	ref5.jpg	GTEX-131XF-0626	artery	: {"row": "Row 1", "reason": "The second image has a similar striated pattern as the tissue in the first row. The second row has more circular-shaped tissue."}	1
two tissues	image-based classification	Gemini 1.5	ref5.jpg	GTEX-132AR-2126	artery	: {"row": "Row 1", "reason": "Both images in Row 1 share a similar striated, linear appearance. The second image is also striated but less linearly aligned and resembles Row 1 more than Row 2."}	1
two tissues	image-based classification	Gemini 1.5	ref5.jpg	GTEX-139TS-0226	artery	: {"row": "Row 1", "reason": "The second image shows a similar texture to the images in Row 1. The images in Row 2 have a different structure."}	1
two tissues	image-based classification	Gemini 1.5	ref5.jpg	GTEX-139YR-0626	artery	: {"row": "Row 1", "reason": "The second image is a zoomed-in version of the tissue in row 1."}	1
two tissues	image-based classification	Gemini 1.5	ref5.jpg	GTEX-13CZU-0126	artery	: {"row_similarity": "Row 1", "reason": "The image in Row 1 looks more similar to the second image because it shows a smooth muscle tissue with a similar structure to the second image. In comparison, the image in Row 2 shows a different tissue type."}	1
two tissues	image-based classification	Gemini 1.5	ref5.jpg	GTEX-13OVI-0626	artery	: {"row": "Row 1", "reason": "The second image has a similar long, thin, linear structure similar to the images in row 1, which is not present in row 2. "}	1
two tissues	image-based classification	Gemini 1.5	ref5.jpg	GTEX-13X6H-0126	artery	: {"row": "Row 1", "reason": "The second image is more similar to Row 1 because it has similar tissue structure and color as the example in Row 1, and it lacks the round structures in Row 2."}	1
two tissues	image-based classification	Gemini 1.5	ref5.jpg	GTEX-14A6H-0926	artery	: {"row": "Row 1", "reason": "The second image has similar elongated structures as the first image, with a more uniform color and less variation in size compared to the second row."}	1
two tissues	image-based classification	Gemini 1.5	ref5.jpg	GTEX-14PHX-1826	artery	: {"row": "Row 1", "reason": "Both images show a similar structure with a large area of smooth muscle fibers. The second image appears to show a cross-section of a vessel."}	1
two tissues	image-based classification	Gemini 1.5	ref1.jpg	GTEX-1117F-0326	tibial nerve	: {"row": "Row 2", "reason": "The second image shows nerve fibers, which are the hallmark of nerve tissue. Row 2 shows examples of nerve tissue."}	1
two tissues	image-based classification	Gemini 1.5	ref1.jpg	GTEX-111VG-2526	tibial nerve	: {"row": "Row 2", "reason": "The second image contains numerous circular structures which are similar to the structures in the second row of the first image. These structures are absent in the first row of the first image."}	1
two tissues	image-based classification	Gemini 1.5	ref1.jpg	GTEX-1128S-2226	tibial nerve	: {"row": "Row 2", "reason": "The second image appears to be a cross section of a nerve. Row 2 is more similar as it shows cross sections of nerves, whereas the first row shows images of blood vessels."}	1
two tissues	image-based classification	Gemini 1.5	ref1.jpg	GTEX-117YX-2426	tibial nerve	: {"row": "Row 2", "reason": "The second image has round structures, similar to the round structures in Row 2. The first image has a more linear structure that does not match the second image."}	1
two tissues	image-based classification	Gemini 1.5	ref1.jpg	GTEX-144GM-2126	tibial nerve	: {"row": "Row 2", "reason": "Both images are similar because they contain large, circular structures surrounded by a pink matrix."}	1
two tissues	image-based classification	Gemini 1.5	ref1.jpg	GTEX-17F9Y-0926	tibial nerve	: {"row": "Row 2", "reason": "The second image shows a cross section of a nerve, which is similar to the images in Row 2. The images in Row 1 are of a different tissue type."}	1
two tissues	image-based classification	Gemini 1.5	ref1.jpg	GTEX-QEG5-0526	tibial nerve	: {"row": "Row 2", "reason": "The second image has large, round, pink structures similar to those in Row 2. The structures in Row 1 are more elongated."}	1
two tissues	image-based classification	Gemini 1.5	ref1.jpg	GTEX-UPIC-2126	tibial nerve	: {"row": "Row 2", "reason": "The second image contains large, round structures that are more similar to the image in Row 2 than the first image."}	1
two tissues	image-based classification	Gemini 1.5	ref1.jpg	GTEX-ZU9S-0726	tibial nerve	: {"row": "Row 2", "reason": "The second image has a similar structure to the images in Row 2, showing round, clustered cells."}	1
two tissues	image-based classification	Gemini 1.5	ref1.jpg	GTEX-ZZ64-1426	tibial nerve	: {"row": "Row 2", "reason": "The second image shows a cross-section of nerve tissue with large, round structures, which are likely nerve fibers or axons. This is similar to the image in Row 2, which also shows cross-sections of nerve tissue."}	1
two tissues	image-based classification	Gemini 1.5	ref2.jpg	GTEX-1117F-0326	tibial nerve	: {"row": "Row 2", "reason": "The second image shows a cross-section of nerve fibers, which is consistent with the tissue type shown in Row 2. The first image shows a cross-section of a different tissue type."}	1
two tissues	image-based classification	Gemini 1.5	ref2.jpg	GTEX-111VG-2526	tibial nerve	: {"row": "Row 2", "reason": "The second image shows a cross-section of a nerve, which is similar to the images in row 2, which are also of nerves. The images in row 1 are of muscle tissue, which is not similar to the second image."}	1
two tissues	image-based classification	Gemini 1.5	ref2.jpg	GTEX-1128S-2226	tibial nerve	: {"row_similarity": "Row 2", "reason": "The second image contains a number of large circular structures, similar to the circular structures seen in the images in row 2. The image in row 1 contains many long, thin, parallel structures. "}	1
two tissues	image-based classification	Gemini 1.5	ref2.jpg	GTEX-117YX-2426	tibial nerve	: {"row": "Row 2", "reason": "The second image contains large, round structures, similar to the structures in Row 2. Row 1 contains a more linear, elongated structure."}	1
two tissues	image-based classification	Gemini 1.5	ref2.jpg	GTEX-144GM-2126	tibial nerve	: {"row": "Row 2", "reason": "The second image contains circular structures similar to those in row 2. Row 1 does not contain such structures."}	1
two tissues	image-based classification	Gemini 1.5	ref2.jpg	GTEX-17F9Y-0926	tibial nerve	: {"row_similarity": ["Row 2", "The second image contains large, circular structures that are similar to those in Row 2. Row 1 contains many smaller, more elongated structures."], "image_similarity": ["similar"]}	1
two tissues	image-based classification	Gemini 1.5	ref2.jpg	GTEX-QEG5-0526	tibial nerve	: {"row": "Row 2", "reason": "The second image appears to show a cross-section of a nerve, with the characteristic circular structures of nerve fibers. Row 2 contains similar structures, while Row 1 does not."}	1
two tissues	image-based classification	Gemini 1.5	ref2.jpg	GTEX-UPIC-2126	tibial nerve	: {"row": "Row 2", "reason": "The second image shows a cross-section of a nerve, which is similar to the images in Row 2."}	1
two tissues	image-based classification	Gemini 1.5	ref2.jpg	GTEX-ZU9S-0726	tibial nerve	: {"row": "Row 2", "reason": "The second image contains large, round structures similar to the ones in row 2. Row 1 contains a more linear structure, while the second image is more circular."}	1
two tissues	image-based classification	Gemini 1.5	ref2.jpg	GTEX-ZZ64-1426	tibial nerve	: {"row": "Row 2", "reason": "The second image shows a cross-section of a nerve, which is characterized by large, round structures surrounded by a thin layer of connective tissue. The images in Row 2 are also of nerve tissue, showing similar round structures. The images in Row 1, however, appear to be of epithelial tissue, which is characterized by closely packed cells with a distinct boundary."}	1
two tissues	image-based classification	Gemini 1.5	ref3.jpg	GTEX-1117F-0326	tibial nerve	: {"row": "Row 2", "reason": "The second image shows large round structures similar to the ones in Row 2. The image in Row 1 shows more elongated fibers, which are not present in the second image."}	1
two tissues	image-based classification	Gemini 1.5	ref3.jpg	GTEX-111VG-2526	tibial nerve	: {"row": "Row 2", "reason": "The second image has the same circular structures as the second row of the first image."}	1
two tissues	image-based classification	Gemini 1.5	ref3.jpg	GTEX-1128S-2226	tibial nerve	: {"row": "Row 2", "reason": "The second image has a similar pattern of round structures surrounded by a pinkish background. Row 1 has a more elongated and solid structure."}	1
two tissues	image-based classification	Gemini 1.5	ref3.jpg	GTEX-117YX-2426	tibial nerve	: {"answer": "Row 2 is more similar to the second image. Both images show a similar pattern of circular structures with a surrounding layer, indicating that they are both images of nerve tissue.", "reason": "Row 2 is more similar to the second image. Both images show a similar pattern of circular structures with a surrounding layer, indicating that they are both images of nerve tissue."}	1
two tissues	image-based classification	Gemini 1.5	ref3.jpg	GTEX-144GM-2126	tibial nerve	: {"row": "Row 2", "reason": "The second image contains circular structures with a pink-purple center that are surrounded by white space. Row 2 of the first image contains similar structures, while row 1 does not. This indicates that row 2 is more similar to the second image."}	1
two tissues	image-based classification	Gemini 1.5	ref3.jpg	GTEX-17F9Y-0926	tibial nerve	: {"row": "Row 2", "reason": "The second image contains large, circular structures surrounded by a pink background, which is consistent with the image in Row 2. The image in Row 1 shows a more linear arrangement of cells."}	1
two tissues	image-based classification	Gemini 1.5	ref3.jpg	GTEX-QEG5-0526	tibial nerve	: {"row": "Row 2", "reason": "The second image has circular structures, similar to the ones found in the row 2 images."}	1
two tissues	image-based classification	Gemini 1.5	ref3.jpg	GTEX-UPIC-2126	tibial nerve	: {"row": "Row 2", "reason": "The second image has similar circular structures that are present in row 2."}	1
two tissues	image-based classification	Gemini 1.5	ref3.jpg	GTEX-ZU9S-0726	tibial nerve	: {"row": "Row 2", "reason": "The second image contains structures that are similar to the structures in Row 2 of the first image. The structures in Row 1 of the first image are elongated, while the structures in the second image are round. The structures in Row 2 of the first image are round."}	1
two tissues	image-based classification	Gemini 1.5	ref3.jpg	GTEX-ZZ64-1426	tibial nerve	: {"row": "Row 2", "reason": "The second image is of a nerve, which has a similar structure to the image in row 2. The image in row 1 is of a blood vessel, which does not share the same structure."}	1
two tissues	image-based classification	Gemini 1.5	ref4.jpg	GTEX-1117F-0326	tibial nerve	: {"row": "Row 2", "reason": "The second image contains several circular structures, similar to the ones seen in Row 2. Row 1 contains mostly linear structures, which are not present in the second image."}	1
two tissues	image-based classification	Gemini 1.5	ref4.jpg	GTEX-111VG-2526	tibial nerve	: {"row": "Row 2", "reason": "The second image has many round shapes similar to the ones in Row 2, but not in Row 1."}	1
two tissues	image-based classification	Gemini 1.5	ref4.jpg	GTEX-1128S-2226	tibial nerve	: {"row_similarity": "Row 2", "reason": "The second image has large circular structures that are similar to the structures in the examples of Row 2. The examples of Row 1 do not have large circular structures."}	1
two tissues	image-based classification	Gemini 1.5	ref4.jpg	GTEX-117YX-2426	tibial nerve	: {"row": "Row 2", "reason": "The second image shows a cross-section of a nerve, which is characterized by the presence of round, circular structures called fascicles. These fascicles are surrounded by a thin layer of connective tissue called the perineurium. The first image shows a cross-section of a muscle, which has a more linear structure, with elongated muscle fibers."}	1
two tissues	image-based classification	Gemini 1.5	ref4.jpg	GTEX-144GM-2126	tibial nerve	: {"row": "Row 2", "reason": "Both the second image and Row 2 of the first image show a similar structure with circular, densely packed structures. These structures are likely to be nerve bundles or fascicles, which are characteristic of nerve tissue."}	1
two tissues	image-based classification	Gemini 1.5	ref4.jpg	GTEX-17F9Y-0926	tibial nerve	: {"row_more_similar": "Row 2", "reason": "The second image shows a cross-section of nerve tissue with circular bundles of axons. Row 2 in the first image also shows a similar cross-section of nerves with circular bundles of axons. Row 1 shows a more linear structure with a more homogeneous structure, making it less similar to the second image."}	1
two tissues	image-based classification	Gemini 1.5	ref4.jpg	GTEX-QEG5-0526	tibial nerve	: {"row": "Row 2", "reason": "The second image has a similar structure to the images in Row 2. The images in Row 2 have a similar circular structure with pink/red coloring to the second image. The images in Row 1 do not have this same circular structure. Therefore, Row 2 is more similar to the second image."}	1
two tissues	image-based classification	Gemini 1.5	ref4.jpg	GTEX-UPIC-2126	tibial nerve	: {"row": "Row 2", "reason": "The second image appears to be a close-up view of nervous tissue, which is the tissue type depicted in Row 2. Row 1 depicts a different type of tissue."}	1
two tissues	image-based classification	Gemini 1.5	ref4.jpg	GTEX-ZU9S-0726	tibial nerve	: {"row": "Row 2", "reason": "The second image has a similar structure to the images in Row 2. The round, purple structures in the second image are similar to the structures in the images in Row 2."}	1
two tissues	image-based classification	Gemini 1.5	ref4.jpg	GTEX-ZZ64-1426	tibial nerve	: {"row": "Row 2", "reason": "The second image shows a cross-section of a nerve, which is similar to the images in Row 2. The images in Row 1 appear to be of smooth muscle."}	1
two tissues	image-based classification	Gemini 1.5	ref5.jpg	GTEX-1117F-0326	tibial nerve	: {"row": "Row 2", "reason": "The second image contains circular structures similar to those found in Row 2. Row 1 contains a more linear structure that is not present in the second image."}	1
two tissues	image-based classification	Gemini 1.5	ref5.jpg	GTEX-111VG-2526	tibial nerve	: {"row": "Row 2", "reason": "The second image shows a cross-section of a nerve, which is characterized by the presence of numerous circular structures called nerve fascicles. The nerve fascicles in Row 2 are similar in appearance to the nerve fascicles in the second image. Row 1 shows a cross-section of muscle, which has a different appearance. "}	1
two tissues	image-based classification	Gemini 1.5	ref5.jpg	GTEX-1128S-2226	tibial nerve	: {"row": "Row 2", "reason": "The second image contains a similar structure to the images in Row 2 which are comprised of round structures, whereas Row 1's images have long thin structures."}	1
two tissues	image-based classification	Gemini 1.5	ref5.jpg	GTEX-117YX-2426	tibial nerve	: {"row": "Row 2", "reason": "The second image contains circular structures which are similar to the structures in row 2. Row 1 shows a structure that appears to be a single long strand, which is not similar to the second image."}	1
two tissues	image-based classification	Gemini 1.5	ref5.jpg	GTEX-144GM-2126	tibial nerve	: {"row": "Row 2", "reason": "Both the second image and the images in Row 2 contain structures that resemble nerve bundles. The image in Row 1 is more representative of smooth muscle."}	1
two tissues	image-based classification	Gemini 1.5	ref5.jpg	GTEX-17F9Y-0926	tibial nerve	: {"row": "Row 2", "reason": "The second image shows a nerve bundle, which is similar to the tissue type shown in Row 2. The tissue type in Row 1 seems to be a smooth muscle tissue, which is different from the nerve bundle."}	1
two tissues	image-based classification	Gemini 1.5	ref5.jpg	GTEX-QEG5-0526	tibial nerve	: {"row": "Row 2", "reason": "The second image contains circular structures similar to the ones shown in Row 2. Row 1 only shows one large structure, and it appears to be more linear."}	1
two tissues	image-based classification	Gemini 1.5	ref5.jpg	GTEX-UPIC-2126	tibial nerve	: {"row": "Row 2", "reason": "The second image has a similar structure to the images in row 2, with large circular structures surrounded by a network of smaller structures. The images in row 1 have a more linear appearance."}	1
two tissues	image-based classification	Gemini 1.5	ref5.jpg	GTEX-ZU9S-0726	tibial nerve	: {"row_similarity": "Row 2", "reason": "The second image contains large, round structures similar to the ones in row 2. The structures in row 1 appear to be more elongated."}	1
two tissues	image-based classification	Gemini 1.5	ref5.jpg	GTEX-ZZ64-1426	tibial nerve	: {"row": "Row 2", "reason": "The second image shows a cross-section of nerve tissue, and Row 2 also shows nerve tissue."}	1
two tissues	text-based classification	GPT-4o	ref1.jpg	GTEX-1313W-1026	artery	The image is more consistent with Row 1. It shows a linear, fibrous arrangement with uniform texture and dense pink eosinophilic staining, resembling the description of dense, organized tissue such as smooth muscle or tendon.	1
two tissues	text-based classification	GPT-4o	ref1.jpg	GTEX-131XF-0626	artery	The image shows a tissue with a linear, fibrous arrangement and uniform texture, consistent with Row 1's description. It has dense pink eosinophilic fibers with fewer spaces, indicating a dense, organized structure like smooth muscle or tendon.	1
two tissues	text-based classification	GPT-4o	ref1.jpg	GTEX-132AR-2126	artery	The image is more consistent with the description of Row 1. It shows a linear, fibrous arrangement with tightly packed fibers running parallel, and the staining appears dense with eosinophilic coloration, indicative of a dense and organized structure like smooth muscle tissue.	1
two tissues	text-based classification	GPT-4o	ref1.jpg	GTEX-139TS-0226	artery	The image is more consistent with **Row 1**. It exhibits a linear, fibrous arrangement with tightly packed fibers running parallel, and dense pink eosinophilic staining, indicative of a structured tissue like smooth muscle or tendon.	1
two tissues	text-based classification	GPT-4o	ref1.jpg	GTEX-139YR-0626	artery	The image is more consistent with Row 1. It shows a linear, fibrous arrangement with tightly packed fibers running parallel to each other, and a uniform texture with dense pink eosinophilic staining, indicative of dense, organized tissue such as smooth muscle or tendon.	1
two tissues	text-based classification	GPT-4o	ref1.jpg	GTEX-13CZU-0126	artery	The image is more consistent with **Row 1**. It features a linear, fibrous arrangement with tightly packed, uniform pink eosinophilic fibers, indicative of a dense, organized structure like smooth muscle tissue or tendon.	1
two tissues	text-based classification	GPT-4o	ref1.jpg	GTEX-13OVI-0626	artery	The image is more consistent with Row 1. It shows a linear, fibrous arrangement with uniform texture and tightly packed fibers stained in dense pink, which is indicative of a dense, organized structure like smooth muscle tissue or tendon.	1
two tissues	text-based classification	GPT-4o	ref1.jpg	GTEX-13X6H-0126	artery	The image is more consistent with **Row 1**. It shows a linear, fibrous arrangement with tightly packed, parallel fibers, and dense eosinophilic staining. This matches the description of a dense, organized structure like smooth muscle tissue or tendon.	1
two tissues	text-based classification	GPT-4o	ref1.jpg	GTEX-14A6H-0926	artery	The image is more consistent with Row 1. The tissue appears to have a linear and organized fibrous arrangement with uniform texture, which aligns with the description of smooth muscle tissue or tendon. The dense pink eosinophilic staining supports this characterization.	1
two tissues	text-based classification	GPT-4o	ref1.jpg	GTEX-14PHX-1826	artery	The given image is more consistent with Row 1. It shows a linear, fibrous arrangement with a uniform texture and dense pink eosinophilic staining, indicating tightly packed fibers.	1
two tissues	text-based classification	GPT-4o	ref2.jpg	GTEX-1313W-1026	artery	The image is more consistent with Row 1, as it shows a long, continuous, and organized structure with a uniform texture, suggestive of fibrous or tubular tissue.	1
two tissues	text-based classification	GPT-4o	ref2.jpg	GTEX-131XF-0626	artery	The given image is more consistent with **Row 1** based on the descriptions. It shows a long, continuous, and organized structure that is densely packed, with linear formations and uniform coloration, which aligns with fibrous or muscle tissue.	1
two tissues	text-based classification	GPT-4o	ref2.jpg	GTEX-132AR-2126	artery	The image is more consistent with Row 1. It shows a long, continuous, and organized structure with a uniform texture, similar to the description of fibrous or tubular tissue. There are consistent staining patterns and linear formations visible across the structure.	1
two tissues	text-based classification	GPT-4o	ref2.jpg	GTEX-139TS-0226	artery	The given image is more consistent with **Row 1**. It shows a long, continuous, and organized structure with linear striations, suggesting a fibrous or tubular tissue type. The texture appears uniform and densely packed, and the coloration is fairly consistent, matching the description of Row 1.	1
two tissues	text-based classification	GPT-4o	ref2.jpg	GTEX-139YR-0626	artery	The image is more consistent with **Row 1**. It shows a long, continuous, and organized structure with a uniform texture, similar to a fibrous or tubular tissue. The staining appears relatively uniform, aligning with the description of Row 1.	1
two tissues	text-based classification	GPT-4o	ref2.jpg	GTEX-13CZU-0126	artery	The given image is more consistent with Row 1. It shows a long, continuous, and organized structure with a uniform texture and visible linear striations, matching the description of fibrous or tubular tissue.	1
two tissues	text-based classification	GPT-4o	ref2.jpg	GTEX-13OVI-0626	artery	The given image is more consistent with Row 1. It shows a long, continuous, and organized structure with a uniform texture, which aligns with the description of fibrous or tubular tissue.	1
two tissues	text-based classification	GPT-4o	ref2.jpg	GTEX-13X6H-0126	artery	The given image is more consistent with **Row 1**. It shows a long, continuous, and organized structure with a uniform texture and appearance, which matches the description of fibrous or tubular tissue.	1
two tissues	text-based classification	GPT-4o	ref2.jpg	GTEX-14A6H-0926	artery	The image is more consistent with Row 1. It shows a long, continuous, and organized structure with a linear appearance, uniform texture, and visible striations, which matches the description of fibrous or muscle tissue.	1
two tissues	text-based classification	GPT-4o	ref2.jpg	GTEX-14PHX-1826	artery	The given image is more consistent with **Row 1**. The tissue structure is long, continuous, and organized, with a uniform texture and consistent coloration. It shows linear or cylindrical formations indicative of fibrous or tubular tissue.	1
two tissues	text-based classification	GPT-4o	ref3.jpg	GTEX-1313W-1026	artery	The image is more consistent with Row 1. It shows a longitudinal section with parallel fibers, tightly packed and oriented in a uniform direction, suggesting the organized arrangement of skeletal muscle fibers. The texture appears relatively homogenous, with visible striations typical of skeletal muscle tissue.	1
two tissues	text-based classification	GPT-4o	ref3.jpg	GTEX-131XF-0626	artery	The image is more consistent with **Row 1**. It shows a longitudinal section with parallel fibers, indicating the organized arrangement typical of skeletal muscle tissue. The texture is relatively homogenous, and the orientation is uniform, matching the description of Row 1 rather than the cross-sectional view of Row 2.	1
two tissues	text-based classification	GPT-4o	ref3.jpg	GTEX-132AR-2126	artery	The given image is more consistent with Row 1. It displays a longitudinal section with parallel fibers, tightly packed and oriented in a uniform direction, and shows visible striations typical of skeletal muscle tissue.	1
two tissues	text-based classification	GPT-4o	ref3.jpg	GTEX-139TS-0226	artery	The image is more consistent with **Row 1**. It shows a longitudinal section of muscle tissue with parallel fibers, a homogenous texture, and visible striations along the length, which is typical of skeletal muscle tissue.	1
two tissues	text-based classification	GPT-4o	ref3.jpg	GTEX-139YR-0626	artery	The given image is more consistent with **Row 1**. It shows a longitudinal section with parallel fibers that are tightly packed and oriented in a uniform direction, resembling the striated, organized appearance typical of skeletal muscle tissue.	1
two tissues	text-based classification	GPT-4o	ref3.jpg	GTEX-13CZU-0126	artery	The image is more consistent with **Row 1**. It shows a longitudinal section with parallel fibers oriented in a uniform direction, characteristic of skeletal muscle tissue. The homogeneous texture and visible striations further support this identification.	1
two tissues	text-based classification	GPT-4o	ref3.jpg	GTEX-13OVI-0626	artery	The image is more consistent with **Row 1**. It shows a longitudinal section with parallel fibers oriented in a uniform direction, which is typical of skeletal muscle tissue. The homogenous texture with visible striations is also consistent with the description of Row 1.	1
two tissues	text-based classification	GPT-4o	ref3.jpg	GTEX-13X6H-0126	artery	The image is more consistent with Row 1. It shows a longitudinal section with uniformly oriented, parallel fibers, indicative of skeletal muscle tissue with visible striations.	1
two tissues	text-based classification	GPT-4o	ref3.jpg	GTEX-14A6H-0926	artery	The given image is more consistent with Row 1. It shows a longitudinal section with parallel, tightly packed fibers and visible striations, which is indicative of skeletal muscle tissue.	1
two tissues	text-based classification	GPT-4o	ref3.jpg	GTEX-14PHX-1826	artery	The image is more consistent with Row 1. It shows a longitudinal section with parallel fibers, indicative of skeletal muscle tissue, with a relatively homogenous texture.	1
two tissues	text-based classification	GPT-4o	ref4.jpg	GTEX-1313W-1026	artery	The image is more consistent with Row 1. The tissue structure appears dense, uniform, and compact with closely packed fibers, suggesting a smooth, homogenous texture. The staining is uniform with minimal variations, typical of a simpler, consistent tissue type.	1
two tissues	text-based classification	GPT-4o	ref4.jpg	GTEX-131XF-0626	artery	The image is more consistent with **Row 1**. It shows a dense, uniform tissue structure with closely packed fibers, a smooth texture, and uniform staining, suggesting a simpler and more homogenous tissue type.	1
two tissues	text-based classification	GPT-4o	ref4.jpg	GTEX-132AR-2126	artery	The image is more consistent with Row 1. It shows a dense, uniform area of tissue with closely packed fibers, smooth texture, and uniform staining, suggesting a more homogenous tissue type.	1
two tissues	text-based classification	GPT-4o	ref4.jpg	GTEX-139TS-0226	artery	The given image is more consistent with Row 1. It depicts a dense and uniform area of tissue with closely packed and aligned fibers, smooth texture, and uniform staining, indicating a simpler and consistent tissue type.	1
two tissues	text-based classification	GPT-4o	ref4.jpg	GTEX-139YR-0626	artery	The image is more consistent with Row 1 based on the description: - **Structure**: The tissue appears dense, uniform, and closely packed, indicating a simpler and more compact structure. - **Texture**: The texture is smooth with less variability, similar to muscle or a smooth organ lining. - **Color**: There is uniform staining with minimal variations. These features align with the characteristic…	1
two tissues	text-based classification	GPT-4o	ref4.jpg	GTEX-13CZU-0126	artery	The image is more consistent with Row 1. It shows a dense, uniform area of tissue with closely packed fibers and a smooth, consistent texture, along with uniform staining.	1
two tissues	text-based classification	GPT-4o	ref4.jpg	GTEX-13OVI-0626	artery	The image is more consistent with Row 1. It shows a dense, uniform area of tissue with fibers that are closely packed and aligned. The texture appears smooth with little variability, and the staining is uniform, matching the description for Row 1.	1
two tissues	text-based classification	GPT-4o	ref4.jpg	GTEX-13X6H-0126	artery	The given image is more consistent with Row 1. The tissue appears dense, uniform, and smooth with minimal variability in color and structure, which aligns with the description of Row 1.	1
two tissues	text-based classification	GPT-4o	ref4.jpg	GTEX-14A6H-0926	artery	The image is more consistent with Row 1. It shows a dense, uniform area of tissue with closely packed and aligned fibers, a smooth texture, and uniform staining.	1
two tissues	text-based classification	GPT-4o	ref4.jpg	GTEX-14PHX-1826	artery	The image is more consistent with **Row 1**. It displays a dense, uniform area of tissue with closely packed and aligned fibers. The texture appears smooth and the staining is uniform, which aligns with the characteristics described for Row 1 tissues.	1
two tissues	text-based classification	GPT-4o	ref5.jpg	GTEX-1313W-1026	artery	The image is more consistent with Row 1. It shows a dense and organized structure with parallel arrangements, which is indicative of smooth muscle tissue. The coloration is relatively uniform, and the tightly packed fibers with minimal visible spaces align with the descriptions provided for Row 1.	1
two tissues	text-based classification	GPT-4o	ref5.jpg	GTEX-131XF-0626	artery	The image is more consistent with Row 1. It shows dense and organized tissue in a parallel arrangement, typical of smooth muscle tissue. The homogeneous coloration and tightly packed nature are indicative of uniform muscle fibers.	1
two tissues	text-based classification	GPT-4o	ref5.jpg	GTEX-132AR-2126	artery	The image is more consistent with Row 1. It shows a dense and organized parallel arrangement with homogeneous coloration, indicative of smooth muscle tissue.	1
two tissues	text-based classification	GPT-4o	ref5.jpg	GTEX-139TS-0226	artery	The image is more consistent with Row 1. It shows dense and organized parallel arrangements, indicative of tightly packed fibers, typical of smooth muscle tissue. The coloration is relatively homogeneous, and there is less visible space between the fibers, matching the description provided for Row 1.	1
two tissues	text-based classification	GPT-4o	ref5.jpg	GTEX-139YR-0626	artery	The given image is more consistent with Row 1. It shows dense, organized tissue with parallel fibers, homogenous coloration, and minimal interstitial spaces, which is characteristic of smooth muscle tissue.	1
two tissues	text-based classification	GPT-4o	ref5.jpg	GTEX-13CZU-0126	artery	The image is more consistent with Row 1. The dense and organized parallel arrangement of fibers, along with the homogeneous coloration, suggests smooth muscle tissue, as described for Row 1.	1
two tissues	text-based classification	GPT-4o	ref5.jpg	GTEX-13OVI-0626	artery	The image is more consistent with **Row 1**. It shows a dense and organized parallel arrangement with uniform coloration, suggestive of smooth muscle tissue.	1
two tissues	text-based classification	GPT-4o	ref5.jpg	GTEX-13X6H-0126	artery	The image is more consistent with Row 1. It shows a dense, organized structure with a parallel arrangement, which is indicative of smooth muscle tissue. The coloration is relatively uniform, and the elongated, tightly packed fibers suggest a design for contraction, aligning with the description of Row 1.	1
two tissues	text-based classification	GPT-4o	ref5.jpg	GTEX-14A6H-0926	artery	The given image is more consistent with Row 1. It shows a dense and organized parallel arrangement, suggesting tightly packed fibers typical of smooth muscle tissue. The uniform coloration and the elongated, tightly packed nature further support this classification.	1
two tissues	text-based classification	GPT-4o	ref5.jpg	GTEX-14PHX-1826	artery	The given image is more consistent with Row 1. It shows dense and organized tissue with a parallel arrangement and homogeneous staining, indicative of tightly packed fibers typical of smooth muscle tissue.	1
two tissues	text-based classification	GPT-4o	ref1.jpg	GTEX-1117F-0326	tibial nerve	The given image is more consistent with **Row 2**. It displays a cellular and glandular appearance with rounded, clustered structures. The texture is irregular, and there are clear boundaries between circular units, which correlates with the description of glandular or lobular tissue types in Row 2.	1
two tissues	text-based classification	GPT-4o	ref1.jpg	GTEX-111VG-2526	tibial nerve	The given image is more consistent with Row 2 based on the descriptions. It shows a cellular and glandular appearance with rounded structures, irregular textures, and clear boundaries between circular units, indicating glandular or lobular tissue.	1
two tissues	text-based classification	GPT-4o	ref1.jpg	GTEX-1128S-2226	tibial nerve	The image is more consistent with Row 2. It shows a more cellular and glandular appearance with rounded structures and clear boundaries, which matches the description of glandular or lobular tissue types found in Row 2.	1
two tissues	text-based classification	GPT-4o	ref1.jpg	GTEX-117YX-2426	tibial nerve	The given image is more consistent with **Row 2** based on the descriptions. It shows a more cellular and glandular appearance with rounded structures and irregular, compartmentalized texture. The coloration highlights cell groups with lighter interspaces, suggesting the presence of connective or adipose tissue, matching the description of Row 2.	1
two tissues	text-based classification	GPT-4o	ref1.jpg	GTEX-144GM-2126	tibial nerve	The image is more consistent with Row 2. It shows a glandular and cellular appearance, with rounded structures and irregular texture with clear boundaries, highlighting clusters of cells, which matches the description for Row 2.	1
two tissues	text-based classification	GPT-4o	ref1.jpg	GTEX-17F9Y-0926	tibial nerve	The image is more consistent with **Row 2**. It shows a cellular and glandular appearance with rounded structures and clear boundaries between circular units, indicative of a more scattered and clustered organization. The coloration and structure are consistent with glandular or lobular tissue types.	1
two tissues	text-based classification	GPT-4o	ref1.jpg	GTEX-QEG5-0526	tibial nerve	The image is more consistent with Row 2. It shows a cellular and glandular appearance with rounded, oval structures and clear boundaries, indicative of glandular or lobular tissue. The staining highlights groups of cells with lighter spaces, suggesting the presence of connective tissue.	1
two tissues	text-based classification	GPT-4o	ref1.jpg	GTEX-UPIC-2126	tibial nerve	The given image is more consistent with Row 2. It shows a cellular and glandular appearance with rounded structures, irregular texture, and clear boundaries between circular or oval units. The staining highlights groups of cells with lighter interspaces, suggesting a glandular or lobular tissue arrangement.	1
two tissues	text-based classification	GPT-4o	ref1.jpg	GTEX-ZU9S-0726	tibial nerve	The image is more consistent with Row 2. It shows a cellular and glandular appearance with rounded structures and clear boundaries, indicative of clusters of cells or glandular formations. The staining highlights cell groups with lighter interspaces, consistent with the description of Row 2.	1
two tissues	text-based classification	GPT-4o	ref1.jpg	GTEX-ZZ64-1426	tibial nerve	The given image is more consistent with Row 2 based on the descriptions. It shows a cellular and glandular appearance with rounded structures, suggesting clusters of cells or glandular formations. The texture is irregular, with clear boundaries between the circular or oval units, and there are lighter interspaces indicating the presence of connective tissue.	1
two tissues	text-based classification	GPT-4o	ref2.jpg	GTEX-1117F-0326	tibial nerve	The given image is more consistent with **Row 2**. It shows multiple circular structures with a granular appearance and variation in staining, indicative of glandular or nodular tissue.	1
two tissues	text-based classification	GPT-4o	ref2.jpg	GTEX-111VG-2526	tibial nerve	The given image is more consistent with **Row 2**. It features multiple circular or oval structures that are distinct and separate, with granular textures, which align with descriptions of glandular or nodular tissue structures.	1
two tissues	text-based classification	GPT-4o	ref2.jpg	GTEX-1128S-2226	tibial nerve	The given image is more consistent with **Row 2**. It shows multiple circular or oval structures grouped together, which is indicative of the distinct, compartmentalized units typical of glandular or nodular tissue. The texture appears granular, and there is variation in staining intensity, matching the description of Row 2.	1
two tissues	text-based classification	GPT-4o	ref2.jpg	GTEX-117YX-2426	tibial nerve	The given image is more consistent with **Row 2**. It shows multiple distinct, circular or oval structures grouped together with a granular texture, which aligns with glandular or lymphatic tissue descriptions.	1
two tissues	text-based classification	GPT-4o	ref2.jpg	GTEX-144GM-2126	tibial nerve	The given image is more consistent with **Row 2**. It features multiple circular or oval structures grouped together, with a granular appearance, indicating glandular or lymphatic tissue.	1
two tissues	text-based classification	GPT-4o	ref2.jpg	GTEX-17F9Y-0926	tibial nerve	The image is more consistent with **Row 2**. It shows multiple circular or oval structures with granular textures and some variation in staining intensity, typical of glandular or nodular tissue structures.	1
two tissues	text-based classification	GPT-4o	ref2.jpg	GTEX-QEG5-0526	tibial nerve	The image is more consistent with **Row 2**. It shows multiple circular or oval structures, each with a granular appearance, and there is variation in staining intensity. These features suggest glandular or nodular tissue structures.	1
two tissues	text-based classification	GPT-4o	ref2.jpg	GTEX-UPIC-2126	tibial nerve	The image is more consistent with **Row 2**. It shows multiple circular or oval structures grouped together with a granular appearance and variations in staining intensity, suggesting glandular or lymphatic tissue.	1
two tissues	text-based classification	GPT-4o	ref2.jpg	GTEX-ZU9S-0726	tibial nerve	The given image is more consistent with **Row 2**. It shows multiple circular or oval structures grouped together with a granular or clustered appearance, and there is variation in staining intensity, characteristic of glandular or nodular tissue structures.	1
two tissues	text-based classification	GPT-4o	ref2.jpg	GTEX-ZZ64-1426	tibial nerve	The image is more consistent with **Row 2**. It shows multiple circular or oval structures that are grouped together, which aligns with the description of compartmentalized units. The granular or clustered appearance of each unit suggests glandular or lymphatic tissue, and the variation in staining intensity matches the description of Row 2.	1
two tissues	text-based classification	GPT-4o	ref3.jpg	GTEX-1117F-0326	tibial nerve	The given image is more consistent with **Row 2**. It shows a cross-section of muscle tissue with circular groupings, where each bundle represents a fascicle surrounded by connective tissue. The organization appears as clusters of circles, aligning with the description of Row 2.	1
two tissues	text-based classification	GPT-4o	ref3.jpg	GTEX-111VG-2526	tibial nerve	The image is more consistent with **Row 2**. It shows a cross-section of muscle tissue with circular groupings of fascicles, surrounded by connective tissue, creating clusters of circles.	1
two tissues	text-based classification	GPT-4o	ref3.jpg	GTEX-1128S-2226	tibial nerve	The image is more consistent with Row 2 based on the descriptions. It shows a cross-section of muscle tissue with circular groupings, with each bundle representing a fascicle surrounded by connective tissue.	1
two tissues	text-based classification	GPT-4o	ref3.jpg	GTEX-117YX-2426	tibial nerve	The image is more consistent with row 2. It shows a cross-section with circular groupings of muscle tissue, where each bundle represents a fascicle. The individual muscle fibers within each fascicle can be seen, and the clusters are surrounded by connective tissue, matching the description for row 2.	1
two tissues	text-based classification	GPT-4o	ref3.jpg	GTEX-144GM-2126	tibial nerve	The given image is more consistent with **Row 2** based on the description. It shows a cross-section with circular groupings, where each bundle represents a fascicle, and the fascicles are surrounded by connective tissue.	1
two tissues	text-based classification	GPT-4o	ref3.jpg	GTEX-17F9Y-0926	tibial nerve	The image is more consistent with Row 2. It shows a cross-section of muscle tissue with circular groupings and fascicles surrounded by connective tissue, which aligns with the description provided for Row 2.	1
two tissues	text-based classification	GPT-4o	ref3.jpg	GTEX-QEG5-0526	tibial nerve	The given image is more consistent with Row 2. It shows circular groupings which appear as fascicles in a cross-section of muscle tissue, with connective tissue separating the clusters.	1
two tissues	text-based classification	GPT-4o	ref3.jpg	GTEX-UPIC-2126	tibial nerve	The given image is more consistent with Row 2. It shows a cross-section of muscle tissue with circular groupings that represent fascicles, which are surrounded by connective tissue. This fits the description of Row 2.	1
two tissues	text-based classification	GPT-4o	ref3.jpg	GTEX-ZU9S-0726	tibial nerve	The image is more consistent with **Row 2**. It shows a cross-section with circular groupings, where each bundle represents a fascicle surrounded by connective tissue, characteristic of the description provided for Row 2.	1
two tissues	text-based classification	GPT-4o	ref3.jpg	GTEX-ZZ64-1426	tibial nerve	The given image is more consistent with Row 2. It shows a cross-section of muscle tissue with circular groupings, where each bundle represents a fascicle, surrounded by connective tissue. This matches the description of a cross-sectional view in Row 2.	1
two tissues	text-based classification	GPT-4o	ref4.jpg	GTEX-1117F-0326	tibial nerve	The image is more consistent with Row 2. It shows a complex, lobular architecture with rounded, glandular or follicular structures, varied texture, and variations in staining, indicating different tissue components.	1
two tissues	text-based classification	GPT-4o	ref4.jpg	GTEX-111VG-2526	tibial nerve	The given image is more consistent with Row 2. It shows a complex, lobular architecture with rounded structures, varied texture, and differences in staining, indicating glandular or more complex organ tissue.	1
two tissues	text-based classification	GPT-4o	ref4.jpg	GTEX-1128S-2226	tibial nerve	The image is more consistent with **Row 2**. It shows a complex, lobular architecture with clearly defined rounded shapes that suggest glandular or follicular structures. The texture is varied with clear demarcations, and there are variations in staining, highlighting different tissue components or cellular structures.	1
two tissues	text-based classification	GPT-4o	ref4.jpg	GTEX-117YX-2426	tibial nerve	The image is more consistent with **Row 2** based on the descriptions. It shows a complex, lobular architecture with clearly defined structural units and variations in texture and staining, indicating a glandular or more complex organ tissue.	1
two tissues	text-based classification	GPT-4o	ref4.jpg	GTEX-144GM-2126	tibial nerve	The image is more consistent with Row 2. It shows a complex, lobular architecture with rounded shapes and variations in staining, suggesting glandular or foliicular structures typical of more complex, differentiated tissues.	1
two tissues	text-based classification	GPT-4o	ref4.jpg	GTEX-17F9Y-0926	tibial nerve	The given image is more consistent with **Row 2**. It shows a complex, lobular architecture with rounded shapes, indicative of glandular or follicular structures. The texture is varied with clear demarcations between sections, and there are variations in staining, highlighting different components.	1
two tissues	text-based classification	GPT-4o	ref4.jpg	GTEX-QEG5-0526	tibial nerve	The image is more consistent with Row 2. It shows a complex, lobular architecture with rounded shapes and clearly defined structural units, indicative of glandular or follicular structures. There are also variations in staining, highlighting different tissue components, which aligns with the description of Row 2.	1
two tissues	text-based classification	GPT-4o	ref4.jpg	GTEX-UPIC-2126	tibial nerve	The image is more consistent with **Row 2**. It shows a complex, lobular architecture with rounded shapes, suggesting glandular or follicular structures. There are variations in texture and staining that highlight different tissue components.	1
two tissues	text-based classification	GPT-4o	ref4.jpg	GTEX-ZU9S-0726	tibial nerve	The image is more consistent with Row 2. It shows a complex, lobular architecture with rounded structures which suggest glandular or follicular tissue, and there is variation in texture and staining.	1
two tissues	text-based classification	GPT-4o	ref4.jpg	GTEX-ZZ64-1426	tibial nerve	The given image is more consistent with **Row 2**. It shows a complex, lobular architecture with rounded shapes, indicating glandular or follicular structures. The texture and color variations are consistent with the description of a more complex, differentiated tissue structure.	1
two tissues	text-based classification	GPT-4o	ref5.jpg	GTEX-1117F-0326	tibial nerve	The image is more consistent with Row 2. It shows a lobular arrangement with distinct partitions and visible spaces between the lobules, characteristic of glandular or adipose tissue, as described for Row 2.	1
two tissues	text-based classification	GPT-4o	ref5.jpg	GTEX-111VG-2526	tibial nerve	The image is more consistent with Row 2. It shows a lobular arrangement with distinct partitions and spaces, typical of glandular or adipose tissue.	1
two tissues	text-based classification	GPT-4o	ref5.jpg	GTEX-1128S-2226	tibial nerve	The given image is more consistent with Row 2 based on the descriptions. It shows a lobular arrangement with distinct partitions and spaces, characteristic of glandular or adipose tissue. The presence of multiple round or oval structures and varied colors indicates a heterogeneous nature, matching the description of Row 2.	1
two tissues	text-based classification	GPT-4o	ref5.jpg	GTEX-117YX-2426	tibial nerve	The given image is more consistent with Row 2. It shows a lobular arrangement with distinct partitions and spaces between the lobules, which is characteristic of glandular or adipose tissue. The multiple round or oval structures and varied colors further suggest a more heterogeneous nature typical of these tissue types.	1
two tissues	text-based classification	GPT-4o	ref5.jpg	GTEX-144GM-2126	tibial nerve	The given image is more consistent with Row 2. It displays a lobular arrangement with distinct partitions and spaces between the lobules, characteristic of glandular or adipose tissue. The varied structures and visible spaces within the units align with the description of connective tissues.	1
two tissues	text-based classification	GPT-4o	ref5.jpg	GTEX-17F9Y-0926	tibial nerve	The image is more consistent with Row 2. It shows a lobular arrangement with distinct partitions and visible spaces between units, indicative of glandular or adipose tissue. The staining also reveals varied colors and multiple round or oval structures, which align with the description of Row 2.	1
two tissues	text-based classification	GPT-4o	ref5.jpg	GTEX-QEG5-0526	tibial nerve	The image is more consistent with Row 2 based on the descriptions. It shows a lobular arrangement with distinct partitions and spaces between the lobules, and a heterogeneous staining pattern, which aligns with glandular or adipose tissue characteristics.	1
two tissues	text-based classification	GPT-4o	ref5.jpg	GTEX-UPIC-2126	tibial nerve	The image is more consistent with **Row 2**. It shows a lobular arrangement with distinct partitions and spaces between the lobules, which aligns with the description of glandular or adipose tissue.	1
two tissues	text-based classification	GPT-4o	ref5.jpg	GTEX-ZU9S-0726	tibial nerve	The given image is more consistent with Row 2. The tissue displays a lobular arrangement with distinct partitions and spaces between the lobules, characteristic of glandular or adipose tissue. The staining shows multiple round or oval structures with varied colors, indicating a heterogeneous nature, and there are visible spaces within the lobular units.	1
two tissues	text-based classification	GPT-4o	ref5.jpg	GTEX-ZZ64-1426	tibial nerve	The given image is more consistent with Row 2 based on the descriptions. It shows a lobular arrangement with distinct partitions and spaces, characteristic of glandular or adipose tissue.	1
cell type	image-based classification	GPT-4o	ref1.jpg	BV2_Phase_A4_1_00d04h00m_1	BV-2	The second image is more similar to Row 1 in the first image. Both depict round, dispersed cell shapes typical of certain cell types. In contrast, Row 2 shows more elongated and spread-out cells, which are different from those in the second image.	1
cell type	image-based classification	GPT-4o	ref1.jpg	BV2_Phase_A4_1_00d20h00m_2	BV-2	The second image is more similar to the cell type in Row 1 of the first image. Both images show round, isolated cells, which appear to be clustered or dispersed randomly throughout the field. In contrast, the cells in Row 2 of the first image are more elongated and spindle-shaped, showing a different structure more akin to adherent cells.	1
cell type	image-based classification	GPT-4o	ref1.jpg	BV2_Phase_A4_1_01d16h00m_2	BV-2	The second image looks more similar to Row 1 from the first image. Both feature circular cells spread across the field of view, consistent with typical morphology of certain types of cells like spherical cell types. Row 2 exhibits long, spindle-like shapes typical of fibroblast-like cells, which is different from the appearance in the second image.	1
cell type	image-based classification	GPT-4o	ref1.jpg	BV2_Phase_A4_1_02d08h00m_3	BV-2	The second image is more similar to Row 1 in the first image. Both images show round, clustered cells, while Row 2 displays elongated, spindle-shaped cells.	1
cell type	image-based classification	GPT-4o	ref1.jpg	BV2_Phase_A4_1_02d12h00m_4	BV-2	The second image is more similar to Row 1 of the first image. Both show round, densely packed cells that appear to be more isolated compared to the elongated, spread-out cells in Row 2.	1
cell type	image-based classification	GPT-4o	ref1.jpg	BV2_Phase_A4_1_03d00h00m_2	BV-2	The second image resembles the cell type in Row 1 of the first image. Both the second image and Row 1 show round, cluster-forming cells, which are likely a type of suspension or non-adherent cell. Row 2, on the other hand, shows elongated, spread-out cells typical of adherent cells.	1
cell type	image-based classification	GPT-4o	ref1.jpg	BV2_Phase_A4_2_00d08h00m_1	BV-2	The second image is more similar to Row 1 in the first image. Both images show round, clustered cells with a similar density and appearance, as opposed to Row 2, which features elongated, spread-out cells.	1
cell type	image-based classification	GPT-4o	ref1.jpg	BV2_Phase_A4_2_00d12h00m_3	BV-2	The second image is more similar to Row 1 in the first image. Both images show small, rounded cell structures that are spread out across the field. Row 2, on the other hand, has elongated, spread-out cell structures that appear more fibrous, which is different from the cells in the second image.	1
cell type	image-based classification	GPT-4o	ref1.jpg	BV2_Phase_A4_2_01d00h00m_1	BV-2	The second image is more similar to Row 1 in the first image. Both show round cells that appear to be in clusters, while Row 2 has elongated, spread-out cells with a different morphology.	1
cell type	image-based classification	GPT-4o	ref1.jpg	BV2_Phase_A4_2_01d08h00m_1	BV-2	The second image is more similar to Row 1 from the first image. Both show clusters of small, round cells dispersed across the field, whereas Row 2 has elongated and spread-out cells.	1
cell type	image-based classification	GPT-4o	ref1.jpg	SHSY5Y_Phase_A10_1_00d12h00m_1	SH-SY5Y	The second image of a cell type is more similar to Row 2 of the first image. Both Row 2 and the second image depict cells with elongated, stretched shapes and network-like structures, typical of adherent cells or fibroblast-like cells. In contrast, Row 1 shows cells in a more round and dispersed pattern, which is typical of suspension cells.	1
cell type	image-based classification	GPT-4o	ref1.jpg	SHSY5Y_Phase_A10_1_01d04h00m_3	SH-SY5Y	The second image is more similar to Row 2 of the first image. Both Row 2 and the second image show cells that are spread out and have an elongated, thin appearance, whereas Row 1 shows more rounded and clustered cells.	1
cell type	image-based classification	GPT-4o	ref1.jpg	SHSY5Y_Phase_A10_1_01d20h00m_2	SH-SY5Y	The second image is more similar to Row 2 in the first image. Both Row 2 and the second image feature elongated, spindle-shaped cells with a network-like arrangement, indicating they are likely of the same cell type.	1
cell type	image-based classification	GPT-4o	ref1.jpg	SHSY5Y_Phase_A10_1_02d04h00m_1	SH-SY5Y	The second image is more similar to Row 2 in the first image. This is because both images show elongated, spindle-shaped cells with a more dense and interconnected network, which is characteristic of certain cell types such as fibroblasts. In contrast, Row 1 in the first image displays rounder, more isolated cells.	1
cell type	image-based classification	GPT-4o	ref1.jpg	SHSY5Y_Phase_A10_1_02d12h00m_2	SH-SY5Y	The second image is more similar to Row 2 in the first image. Both show cells that are spread out with elongated, interconnected shapes, as opposed to the small, rounded cells seen in Row 1.	1
cell type	image-based classification	GPT-4o	ref1.jpg	SHSY5Y_Phase_A10_1_02d20h00m_2	SH-SY5Y	The second image is more similar to Row 2 in the first image. Both show cells that appear elongated and interconnected, forming a web-like structure, which is characteristic of certain cell types. Row 1, in contrast, shows more rounded, isolated cells.	1
cell type	image-based classification	GPT-4o	ref1.jpg	SHSY5Y_Phase_A10_1_03d08h00m_3	SH-SY5Y	The second image is more similar to Row 2 in the first image. **Reasons:** - **Density and Arrangement:** The cells in the second image are densely packed with interconnected, elongated structures, similar to those in Row 2. - **Morphology:** The cells display a fibrous, stretched appearance typical of adherent cells, which is consistent with Row 2. Row 1 features more scattered and round cells, …	1
cell type	image-based classification	GPT-4o	ref1.jpg	SHSY5Y_Phase_A10_2_01d04h00m_3	SH-SY5Y	The second image of the cell type is more similar to Row 2 in the first image. Both Row 2 and the second image show cells with elongated and branched structures, which are characteristic of certain cell types such as neurons or fibroblasts. Row 1, in contrast, has rounder and more dispersed cells.	1
cell type	image-based classification	GPT-4o	ref1.jpg	SHSY5Y_Phase_A10_2_02d00h00m_2	SH-SY5Y	The second image is more similar to Row 2 of the first image. Both show elongated and interconnected cells with a similar fibrous structure and density. Row 1 shows more rounded and sparse cells, differing in appearance from the second image.	1
cell type	image-based classification	GPT-4o	ref1.jpg	SHSY5Y_Phase_A10_2_03d00h00m_2	SH-SY5Y	The second image is more similar to Row 2 of the first image. Both feature elongated, spindle-shaped cells with a dense, interconnected network, whereas Row 1 shows more dispersed, round cells.	1
cell type	image-based classification	GPT-4o	ref2.jpg	BV2_Phase_A4_1_00d04h00m_1	BV-2	The second image is more similar to Row 1 in the first image. Both images display round, small, dispersed cells, unlike Row 2, which has elongated, spread-out cells.	1
cell type	image-based classification	GPT-4o	ref2.jpg	BV2_Phase_A4_1_00d20h00m_2	BV-2	The second image is more similar to Row 1 in the first image. Both Row 1 and the second image feature small, round, isolated cells dispersed across the field. Row 2, in contrast, shows more elongated and interconnected cells.	1
cell type	image-based classification	GPT-4o	ref2.jpg	BV2_Phase_A4_1_01d16h00m_2	BV-2	The second image is more similar to Row 1 of the first image. Both images show circular, individual cells scattered across the background, resembling each other in their general structure and arrangement. Row 2, on the other hand, shows elongated, connected cells, which are quite different from the second image.	1
cell type	image-based classification	GPT-4o	ref2.jpg	BV2_Phase_A4_1_02d08h00m_3	BV-2	The second image shows cells that are round and appear to be in clusters. This is more similar to Row 1 in the first image, which also contains round and clustered cells, unlike Row 2, which features elongate, spread-out cells.	1
cell type	image-based classification	GPT-4o	ref2.jpg	BV2_Phase_A4_1_02d12h00m_4	BV-2	The second image is more similar to Row 1 of the first image. Both have small, round cells that appear more dispersed with distinct borders and clustering in certain areas. This is a characteristic feature visible in Row 1 and the second image. Row 2 shows elongated cells with a different arrangement and morphology.	1
cell type	image-based classification	GPT-4o	ref2.jpg	BV2_Phase_A4_1_03d00h00m_2	BV-2	The second image is more similar to Row 1 in the first image. Both Row 1 and the second image display a similar pattern of small, round, and densely packed cells. In contrast, Row 2 in the first image shows cells that appear more spread out and elongated.	1
cell type	image-based classification	GPT-4o	ref2.jpg	BV2_Phase_A4_2_00d08h00m_1	BV-2	The second image is more similar to Row 1 in the first image. Both show small, round, and scattered cells with clear borders, which is indicative of the same or a similar cell type. Row 2, on the other hand, shows elongated and connected cells, which differ in appearance from the cells in the second image.	1
cell type	image-based classification	GPT-4o	ref2.jpg	BV2_Phase_A4_2_00d12h00m_3	BV-2	The second image is more similar to Row 1 in the first image. Both images display small, round cells that appear dispersed across the field, indicating a likely similarity in cell type or morphology. Row 2, on the other hand, shows elongated, spread-out cells that are different in structure.	1
cell type	image-based classification	GPT-4o	ref2.jpg	BV2_Phase_A4_2_01d00h00m_1	BV-2	The second image is more similar to Row 1 in the first image. Both show cells that are small, round, and distributed sparsely over the area, likely indicating a similar type of cell or cell culture condition. Row 2 contains a different pattern, with larger and more elongated cells, indicating a distinct cell type.	1
cell type	image-based classification	GPT-4o	ref2.jpg	BV2_Phase_A4_2_01d08h00m_1	BV-2	The second image is more similar to Row 1 of the first image. Both images show cells that appear to be round and dispersed rather than spread out or elongated, as seen in Row 2.	1
cell type	image-based classification	GPT-4o	ref2.jpg	SHSY5Y_Phase_A10_1_00d12h00m_1	SH-SY5Y	The second image is more similar to Row 2 of the first image. Both Row 2 and the second image contain elongated, spindle-shaped cells with a network-like arrangement, which is characteristic of certain types of adherent cells. Row 1, in contrast, shows more rounded, individual cells that appear more dispersed.	1
cell type	image-based classification	GPT-4o	ref2.jpg	SHSY5Y_Phase_A10_1_01d04h00m_3	SH-SY5Y	The second image of the cell type is more similar to Row 2 of the first image. Both images show elongated, fibrous cell structures, with a network-like arrangement.	1
cell type	image-based classification	GPT-4o	ref2.jpg	SHSY5Y_Phase_A10_1_01d20h00m_2	SH-SY5Y	The second image is more similar to Row 2 of the first image. Both images show cells with elongated and connected structures, typical of adherent cells or cells that form networks. Row 1, on the other hand, has round and more isolated cells.	1
cell type	image-based classification	GPT-4o	ref2.jpg	SHSY5Y_Phase_A10_1_02d04h00m_1	SH-SY5Y	The second image is more similar to Row 2 in the first image. Both Row 2 and the second image show cells with elongated, fibrous structures, whereas Row 1 shows more dispersed, round cells.	1
cell type	image-based classification	GPT-4o	ref2.jpg	SHSY5Y_Phase_A10_1_02d12h00m_2	SH-SY5Y	The second image is more similar to Row 2 of the first image. Both Row 2 and the second image show cells with a more elongated and fibrous appearance, with cells spread out and connected in a network-like structure. In contrast, Row 1 shows more rounded cells that are less interconnected and appear more isolated.	1
cell type	image-based classification	GPT-4o	ref2.jpg	SHSY5Y_Phase_A10_1_02d20h00m_2	SH-SY5Y	The second image is more similar to Row 2 in the first image. Both show cells with an elongated and fibrous appearance, indicating they have a similar cell structure and arrangement.	1
cell type	image-based classification	GPT-4o	ref2.jpg	SHSY5Y_Phase_A10_1_03d08h00m_3	SH-SY5Y	The second image is more similar to Row 2 in the first image. Both display cells that are more elongated and spread out, with a fibroblast-like morphology, compared to Row 1 where the cells appear more rounded and clustered.	1
cell type	image-based classification	GPT-4o	ref2.jpg	SHSY5Y_Phase_A10_2_01d04h00m_3	SH-SY5Y	The second image is more similar to Row 2 in the first image. Both Row 2 and the second image show cells with elongated, spindle-like shapes and tend to be more spread out, resembling fibroblast-like or neuronal cell types. Row 1, in contrast, contains round, smaller cells that do not match the shape and distribution seen in the second image.	1
cell type	image-based classification	GPT-4o	ref2.jpg	SHSY5Y_Phase_A10_2_02d00h00m_2	SH-SY5Y	The second image is more similar to Row 2 in the first image. Both show cells with elongated, interconnected morphology typical of certain cell types like fibroblasts. The cells in Row 1 appear more rounded and less connected.	1
cell type	image-based classification	GPT-4o	ref2.jpg	SHSY5Y_Phase_A10_2_03d00h00m_2	SH-SY5Y	The second image is more similar to Row 2 in the first image. Both show elongated, adherent cells with a network-like structure, in contrast to Row 1, which displays round, suspended cells.	1
cell type	image-based classification	GPT-4o	ref3.jpg	BV2_Phase_A4_1_00d04h00m_1	BV-2	The second image is more similar to Row 1 in the first image. Both show round cells scattered across the background, suggesting they represent similar cell types. Row 2 has elongated, spindle-shaped cells, which are different from those in the second image.	1
cell type	image-based classification	GPT-4o	ref3.jpg	BV2_Phase_A4_1_00d20h00m_2	BV-2	The second image is more similar to Row 1 in the first image. Both images show small, round cells that are dispersed evenly, resembling each other in cell structure and arrangement. In contrast, Row 2 depicts more elongated and densely packed cells, which are different from the second image.	1
cell type	image-based classification	GPT-4o	ref3.jpg	BV2_Phase_A4_1_01d16h00m_2	BV-2	The second image is more similar to Row 1 of the first image. Both display cells that are small, round, and form loosely packed clusters. The cell structures in Row 2 are more elongated and spread out, which is different from the cells in the second image.	1
cell type	image-based classification	GPT-4o	ref3.jpg	BV2_Phase_A4_1_02d08h00m_3	BV-2	The second image is more similar to Row 1 in the first image. Both Row 1 and the second image depict round, clustered cells, whereas Row 2 shows cells that are more elongated and spread out. The morphology of the cells in Row 1 matches that of the second image more closely.	1
cell type	image-based classification	GPT-4o	ref3.jpg	BV2_Phase_A4_1_02d12h00m_4	BV-2	The second image is more similar to the cell type shown in Row 1 of the first image. Both images exhibit small, round cells that appear to be more dispersed and clustered in certain areas, while Row 2 shows larger, elongated cells with a more spread-out structure.	1
cell type	image-based classification	GPT-4o	ref3.jpg	BV2_Phase_A4_1_03d00h00m_2	BV-2	The second image is more similar to Row 1 in the first image. Both show cells that are small and round, distributed separately, resembling individual specks or clusters scattered across the background. Row 2, on the other hand, shows elongated and interconnected cells that don’t match the shape and distribution seen in the second image.	1
cell type	image-based classification	GPT-4o	ref3.jpg	BV2_Phase_A4_2_00d08h00m_1	BV-2	The second image is more similar to Row 1 of the first image. Both images show similar cell structures that appear to be rounded and clustered. Row 2, in contrast, shows more elongated and spread-out cells, which are visibly different from those in the second image.	1
cell type	image-based classification	GPT-4o	ref3.jpg	BV2_Phase_A4_2_00d12h00m_3	BV-2	The second image is more similar to Row 1 in the first image. Both show small, round cells that are sparsely distributed. In contrast, Row 2 shows elongated, spread-out cells that are more densely packed, which is different from the cells in the second image.	1
cell type	image-based classification	GPT-4o	ref3.jpg	BV2_Phase_A4_2_01d00h00m_1	BV-2	The second image is more similar to Row 1 from the first image. Both display small, round cells in clusters with more space around them compared to the elongated, more spread-out cells in Row 2.	1
cell type	image-based classification	GPT-4o	ref3.jpg	BV2_Phase_A4_2_01d08h00m_1	BV-2	The second image is more similar to the cells in Row 1 of the first image. Both show rounded, individual cells scattered across the field, whereas Row 2 shows elongated, spindle-like cells forming a connected pattern.	1
cell type	image-based classification	GPT-4o	ref3.jpg	SHSY5Y_Phase_A10_1_00d12h00m_1	SH-SY5Y	The second image is more similar to Row 2 of the first image. Both images show elongated, spread-out cells with similar morphology and arrangements, suggesting a similar cell type.	1
cell type	image-based classification	GPT-4o	ref3.jpg	SHSY5Y_Phase_A10_1_01d04h00m_3	SH-SY5Y	The second image is more similar to Row 2 of the first image. Both images display cells with elongated shapes and projections, which is characteristic of certain cell types. Row 1 shows cells that are more rounded and dispersed.	1
cell type	image-based classification	GPT-4o	ref3.jpg	SHSY5Y_Phase_A10_1_01d20h00m_2	SH-SY5Y	The second image is more similar to Row 2 in the first image. Both show cells with elongated, interconnected shapes and a more spread-out, fibroblast-like appearance.	1
cell type	image-based classification	GPT-4o	ref3.jpg	SHSY5Y_Phase_A10_1_02d04h00m_1	SH-SY5Y	The second image is more similar to Row 2 of the first image. Both images show cells with an elongated, spindle-like shape and a denser network of overlapping and interconnected cells, which is characteristic of certain cell types. In contrast, Row 1 has a more dispersed appearance with rounder cells.	1
cell type	image-based classification	GPT-4o	ref3.jpg	SHSY5Y_Phase_A10_1_02d12h00m_2	SH-SY5Y	The second image is more similar to Row 2 of the first image. Both display elongated, spindle-shaped cells that are spread out and appear interconnected. In contrast, Row 1 shows small, round cells that are more isolated from each other.	1
cell type	image-based classification	GPT-4o	ref3.jpg	SHSY5Y_Phase_A10_1_02d20h00m_2	SH-SY5Y	The second image is more similar to Row 2 of the first image. Both have a similar pattern and structure of cells, featuring elongated, interconnected cell shapes spread across the area, which indicates they might be of the same type.	1
cell type	image-based classification	GPT-4o	ref3.jpg	SHSY5Y_Phase_A10_1_03d08h00m_3	SH-SY5Y	The second image is more similar to Row 2 in the first image. Both have a dense, interconnected network of elongated cells spread across the entire field, which is characteristic of cell types that exhibit fibroblast-like morphology. Row 1, in contrast, shows individual, rounder cell clusters that do not resemble the structure observed in the second image.	1
cell type	image-based classification	GPT-4o	ref3.jpg	SHSY5Y_Phase_A10_2_01d04h00m_3	SH-SY5Y	The second image is more similar to Row 2 in the first image. Both the second image and Row 2 show cells that are spread out and have an elongated, more irregular shape. In contrast, Row 1 shows cells that are more rounded and clustered.	1
cell type	image-based classification	GPT-4o	ref3.jpg	SHSY5Y_Phase_A10_2_02d00h00m_2	SH-SY5Y	The second image is more similar to Row 2 in the first image. Both show elongated and interconnected cells with more defined structures, whereas Row 1 shows more rounded and sparse cells.	1
cell type	image-based classification	GPT-4o	ref3.jpg	SHSY5Y_Phase_A10_2_03d00h00m_2	SH-SY5Y	The second image is more similar to Row 2 in the first image. Both Row 2 and the second image display cells with a similar elongated and interconnected morphology, whereas Row 1 shows more rounded and isolated cells.	1
cell type	image-based classification	GPT-4o	ref4.jpg	BV2_Phase_A4_1_00d04h00m_1	BV-2	The second image is more similar to Row 1 in the first image. Both display round, clustered cells floating rather than spread out, indicating they may be of the same cell type. Row 2 features cells that are more elongated and spread out, different from the second image.	1
cell type	image-based classification	GPT-4o	ref4.jpg	BV2_Phase_A4_1_00d20h00m_2	BV-2	The second image is more similar to Row 1 in the first image. Both images show cells with a rounded shape that appear to be in clusters or groups, which matches the pattern seen in Row 1.	1
cell type	image-based classification	GPT-4o	ref4.jpg	BV2_Phase_A4_1_01d16h00m_2	BV-2	The second image is more similar to Row 1 in the first image. Both images show cells that appear as round, individual clusters, resembling suspended cells, whereas Row 2 depicts more elongated and spread-out cells characteristic of adherent cell types.	1
cell type	image-based classification	GPT-4o	ref4.jpg	BV2_Phase_A4_1_02d08h00m_3	BV-2	The second image of the cell type is more similar to Row 1 of the first image. Both Row 1 and the second image show cells that are clustered together in small, rounded groups. In contrast, Row 2 shows cells with a more spread-out, elongated morphology.	1
cell type	image-based classification	GPT-4o	ref4.jpg	BV2_Phase_A4_1_02d12h00m_4	BV-2	The second image is more similar to Row 1 in the first image. Both images show clusters of small, round cells with a similar appearance and distribution, whereas Row 2 contains cells with different shapes and characteristics.	1
cell type	image-based classification	GPT-4o	ref4.jpg	BV2_Phase_A4_1_03d00h00m_2	BV-2	The second image is more similar to Row 1 of the first image. Both display round, clustered cells with a similar pattern, suggesting they are examples of the same or similar cell type.	1
cell type	image-based classification	GPT-4o	ref4.jpg	BV2_Phase_A4_2_00d08h00m_1	BV-2	The second image is more similar to Row 1 from the first image. Both images show similar clusters of small, round cells that appear scattered, while Row 2 contains larger, spread-out cells with extended shapes.	1
cell type	image-based classification	GPT-4o	ref4.jpg	BV2_Phase_A4_2_00d12h00m_3	BV-2	The second image is more similar to Row 1 of the first image. Both images show a similar pattern of small, round cells that appear to be less spread out and more clustered, compared to the elongated, spread-out appearance of the cells in Row 2.	1
cell type	image-based classification	GPT-4o	ref4.jpg	BV2_Phase_A4_2_01d00h00m_1	BV-2	The second image is more similar to Row 1 in the first image. Both show clusters of small, rounded cells, whereas Row 2 depicts elongated, spread-out cells.	1
cell type	image-based classification	GPT-4o	ref4.jpg	BV2_Phase_A4_2_01d08h00m_1	BV-2	The second image is more similar to Row 1 in the first image. Both Row 1 and the second image show clusters of small, round cells. These cells are relatively evenly distributed and appear similar in shape and size. Row 2, on the other hand, has elongated and more spread out cells, which do not match the pattern seen in the second image.	1
cell type	image-based classification	GPT-4o	ref4.jpg	SHSY5Y_Phase_A10_1_00d12h00m_1	SH-SY5Y	The second image is more similar to the images in Row 2 of the first image. Both Row 2 and the second image display cells with elongated shapes and interconnected structures, suggesting they are of a similar cell type.	1
cell type	image-based classification	GPT-4o	ref4.jpg	SHSY5Y_Phase_A10_1_01d04h00m_3	SH-SY5Y	The second image is more similar to Row 2 in the first image. Both show cells that are more spread out and elongated with distinct shapes and structures, as opposed to the rounder, clustered appearance of cells in Row 1.	1
cell type	image-based classification	GPT-4o	ref4.jpg	SHSY5Y_Phase_A10_1_01d20h00m_2	SH-SY5Y	The second image is more similar to Row 2 in the first image. Both images show elongated, spindle-shaped cells, which are characteristic of many adherent cell types, whereas Row 1 shows more rounded cells, often seen in suspension-growing types.	1
cell type	image-based classification	GPT-4o	ref4.jpg	SHSY5Y_Phase_A10_1_02d04h00m_1	SH-SY5Y	The second image is more similar to Row 2 in the first image. Both show cells with a spread-out, elongated, and network-like structure, indicating cell types that are likely adherent with complex morphologies.	1
cell type	image-based classification	GPT-4o	ref4.jpg	SHSY5Y_Phase_A10_1_02d12h00m_2	SH-SY5Y	The second image is more similar to the images in Row 2 of the first image. Both Row 2 and the second image show cells that are elongated and have a spread-out appearance, typical of adherent cells like fibroblasts. In contrast, Row 1 features rounded, clustered cells which are more typical of suspension cells.	1
cell type	image-based classification	GPT-4o	ref4.jpg	SHSY5Y_Phase_A10_1_02d20h00m_2	SH-SY5Y	The second image is more similar to Row 2 of the first image. Both show cells that appear to have a spread-out, elongated morphology, characteristic of cells that are more adherent and fibroblast-like. Row 1, in contrast, shows cells that are small and round, suggesting a different cell type or behavior.	1
cell type	image-based classification	GPT-4o	ref4.jpg	SHSY5Y_Phase_A10_1_03d08h00m_3	SH-SY5Y	The second image is more similar to Row 2 in the first image. Both images show elongated and spread-out cells with a more interconnected, fibrous appearance, unlike Row 1, which consists of round, clustered cells.	1
cell type	image-based classification	GPT-4o	ref4.jpg	SHSY5Y_Phase_A10_2_01d04h00m_3	SH-SY5Y	The second image of a cell type is more similar to Row 2 in the first image. Both Row 2 and the second image feature cells that appear to have elongated, irregular shapes with extensions, which is characteristic of certain cell types like neurons or fibroblasts. In contrast, Row 1 shows cells that are more rounded and clustered.	1
cell type	image-based classification	GPT-4o	ref4.jpg	SHSY5Y_Phase_A10_2_02d00h00m_2	SH-SY5Y	The second image is more similar to Row 2 in the first image. Both Row 2 and the second image show cells with a spread-out, elongated, and spindle-like morphology, which is typical of certain types of adherent cells. Row 1, on the other hand, shows more rounded and clustered cells, which are different from the cells in the second image.	1
cell type	image-based classification	GPT-4o	ref4.jpg	SHSY5Y_Phase_A10_2_03d00h00m_2	SH-SY5Y	The second image is more similar to Row 2 in the first image. Both images in Row 2 and the second image show cells that are more elongated and spread out, with visible filaments connecting them, unlike the more rounded and clustered appearance of cells in Row 1.	1
cell type	image-based classification	GPT-4o	ref5.jpg	BV2_Phase_A4_1_00d04h00m_1	BV-2	The second image is more similar to the cell type in Row 1 of the first image. Both images display rounded cells that are not attached to a surface, whereas Row 2 shows elongated, spread-out cells typical of adherent cell types.	1
cell type	image-based classification	GPT-4o	ref5.jpg	BV2_Phase_A4_1_00d20h00m_2	BV-2	The second image is more similar to Row 1 of the first image. Both show cells that are rounded and appear in clusters or scattered individually, which is characteristic of certain types of cells, such as suspension cells. Row 2, on the other hand, shows elongated and spread out cells, which is typical of adherent cell types.	1
cell type	image-based classification	GPT-4o	ref5.jpg	BV2_Phase_A4_1_01d16h00m_2	BV-2	The second image is more similar to Row 1 from the first image. Both the second image and the cell images in Row 1 display round, clustered cell structures. In contrast, Row 2 in the first image shows elongated, fibrous cell structures, which differ from those in the second image.	1
cell type	image-based classification	GPT-4o	ref5.jpg	BV2_Phase_A4_1_02d08h00m_3	BV-2	The second image is more similar to Row 1 in the first image. Both images show round, clustered cell types, whereas Row 2 in the first image shows elongated, fibrous cells.	1
cell type	image-based classification	GPT-4o	ref5.jpg	BV2_Phase_A4_1_02d12h00m_4	BV-2	The second image is more similar to Row 1 in the first image. Both images feature round, closely packed cells, suggesting they represent the same cell type. Row 2, in contrast, shows elongated, scattered cells, indicating a different cell morphology.	1
cell type	image-based classification	GPT-4o	ref5.jpg	BV2_Phase_A4_1_03d00h00m_2	BV-2	The second image is more similar to Row 1 in the first image. Both images show cells that are small, round, and densely packed together, indicating they are likely of the same cell type or similar morphology. Row 2, on the other hand, shows cells that are elongated and spread out, which is a different cell type from what is seen in the second image.	1
cell type	image-based classification	GPT-4o	ref5.jpg	BV2_Phase_A4_2_00d08h00m_1	BV-2	The second image is more similar to Row 1 of the first image. Both images show round cells that are clustered together, whereas Row 2 has elongated, spindle-shaped cells that are spread out.	1
cell type	image-based classification	GPT-4o	ref5.jpg	BV2_Phase_A4_2_00d12h00m_3	BV-2	The second image is more similar to Row 1 in the first image. Both the second image and Row 1 feature round, clustered cells, which are characteristic of certain cell types like suspension cells. In contrast, Row 2 displays elongated, spread-out cells, which are typical of adherent cell types.	1
cell type	image-based classification	GPT-4o	ref5.jpg	BV2_Phase_A4_2_01d00h00m_1	BV-2	The second image is more similar to Row 1 of the first image. Both show cells that appear as small, rounded clusters dispersed across the image. In contrast, Row 2 in the first image shows more elongated and spread-out cells, different from the appearance in the second image.	1
cell type	image-based classification	GPT-4o	ref5.jpg	BV2_Phase_A4_2_01d08h00m_1	BV-2	The second image is more similar to Row 1 in the first image. Both exhibit cells that are round and clustered in appearance. In contrast, the cells in Row 2 are more elongated and spread out.	1
cell type	image-based classification	GPT-4o	ref5.jpg	SHSY5Y_Phase_A10_1_00d12h00m_1	SH-SY5Y	The second image is more similar to Row 2 of the first image. Both Row 2 and the second image display cells that have a similar elongated and spread-out appearance. In contrast, Row 1 shows cells that are more rounded and clustered.	1
cell type	image-based classification	GPT-4o	ref5.jpg	SHSY5Y_Phase_A10_1_01d04h00m_3	SH-SY5Y	The second image is more similar to Row 2 of the first image. Both show elongated, spindle-shaped cells with distinct processes, typical of a specific cell type, such as fibroblasts. Row 1, on the other hand, shows rounded, cluster-like cells, which are different in morphology from those in the second image.	1
cell type	image-based classification	GPT-4o	ref5.jpg	SHSY5Y_Phase_A10_1_01d20h00m_2	SH-SY5Y	The second image is more similar to Row 2 of the first image. Both show elongated, spindle-shaped cells with a spread-out, fibrous structure, which is characteristic of fibroblast-like cells.	1
cell type	image-based classification	GPT-4o	ref5.jpg	SHSY5Y_Phase_A10_1_02d04h00m_1	SH-SY5Y	The second image is more similar to Row 2 in the first image. Both the second image and Row 2 show cells with elongated, spindle-like shapes and a network appearance, typical of adherent cell cultures. Row 1, on the other hand, shows cells that are round and clustered, which is different from the structure seen in the second image.	1
cell type	image-based classification	GPT-4o	ref5.jpg	SHSY5Y_Phase_A10_1_02d12h00m_2	SH-SY5Y	The second image is more similar to Row 2 of the first image. Both images show cells with elongated, spindle-like shapes and a more dispersed, fibrous arrangement. Row 1, however, shows cells that are more round and clustered.	1
cell type	image-based classification	GPT-4o	ref5.jpg	SHSY5Y_Phase_A10_1_02d20h00m_2	SH-SY5Y	The second image is more similar to Row 2 in the first image. Both show cells that are elongated and appear spread out, typical characteristics of adherent cell types. In contrast, Row 1 shows cells that are more rounded and clustered, resembling suspension cell types.	1
cell type	image-based classification	GPT-4o	ref5.jpg	SHSY5Y_Phase_A10_1_03d08h00m_3	SH-SY5Y	The second image is more similar to Row 2 in the first image. Both show cells that are spread out with elongated, spindle-like shapes, which is characteristic of adherent cell types. Row 1, on the other hand, shows cells that are round and clustered, typical of suspension cell types.	1
cell type	image-based classification	GPT-4o	ref5.jpg	SHSY5Y_Phase_A10_2_01d04h00m_3	SH-SY5Y	The second image is more similar to Row 2 of the first image. Both feature cells that appear elongated and spread out, with fibrous extensions, suggesting they are likely similar in morphology. Row 1 shows cells that are more round and clustered, which is different from the structure in the second image.	1
cell type	image-based classification	GPT-4o	ref5.jpg	SHSY5Y_Phase_A10_2_02d00h00m_2	SH-SY5Y	The second image is more similar to Row 2 in the first image. Both images depict cells that are elongated and spindle-shaped, typical of fibroblast-like morphology. Row 1 shows round, clustered cells which are characteristic of a different cell type.	1
cell type	image-based classification	GPT-4o	ref5.jpg	SHSY5Y_Phase_A10_2_03d00h00m_2	SH-SY5Y	The second image is more similar to Row 2 of the first image. Both show cells with elongated, spindle-like shapes, indicating that they might be the same type of adherent cells, often associated with fibroblastic or mesenchymal features. Row 1, in contrast, shows rounded, clustered cells typical of a different morphology.	1
cell type	image-based classification	Claude 3.5	ref1.jpg	BV2_Phase_A4_1_00d04h00m_1	BV-2	To answer this question, I'll compare the cell types shown in the first image's rows to the cell type in the second image: Row 1 of the first image shows small, round, discrete cells scattered across the field. They appear as individual circular shapes or sometimes in small clusters. Row 2 of the first image displays cells that are more elongated, irregular in shape, and seem to have extensions o…	1
cell type	image-based classification	Claude 3.5	ref1.jpg	BV2_Phase_A4_1_00d20h00m_2	BV-2	To answer this question, I'll compare the characteristics of the cells in each row of the first image to those in the second image. Row 1 of the first image shows small, round, discrete cellular structures scattered across the field. These appear to be individual cells or small clusters of cells that are mostly circular in shape. Row 2 of the first image displays cells with elongated, irregular s…	1
cell type	image-based classification	Claude 3.5	ref1.jpg	BV2_Phase_A4_1_01d16h00m_2	BV-2	To answer your question, I'll need to compare the cell structures shown in the first image's rows to the cell structure in the second image. Row 1 in the first image shows small, round, individual cells scattered across the frame. These appear to be individual cellular bodies, possibly suspended in a fluid. Row 2 in the first image displays cells with elongated, irregular shapes that seem to be a…	1
cell type	image-based classification	Claude 3.5	ref1.jpg	BV2_Phase_A4_1_02d08h00m_3	BV-2	After examining both images, I can conclude that Row 1 in the first image is more similar to the cell type shown in the second image. The reasons for this conclusion are: 1. Cell shape and size: The cells in Row 1 and the second image appear to be small, round, and uniform in size. They have a distinct circular shape. 2. Distribution pattern: Both Row 1 and the second image show cells that are sc…	1
cell type	image-based classification	Claude 3.5	ref1.jpg	BV2_Phase_A4_1_02d12h00m_4	BV-2	To answer this question, I'll compare the cell morphology and distribution patterns in the images: Row 1 of the first image shows small, round, discrete cells scattered sparsely across the field of view. These appear to be individual cells or small clusters. Row 2 of the first image displays cells with more elongated, irregular shapes. They seem to be adhering to a surface and spreading out, with…	1
cell type	image-based classification	Claude 3.5	ref1.jpg	BV2_Phase_A4_1_03d00h00m_2	BV-2	To answer your question, I'll compare the cell types shown in the first image's rows to the cell type in the second image: Row 1 of the first image shows small, round, individual cells scattered across the field. These appear to be suspended or floating cells that don't adhere to surfaces. Row 2 of the first image displays cells that are more elongated, irregular in shape, and seem to be adhering…	1
cell type	image-based classification	Claude 3.5	ref1.jpg	BV2_Phase_A4_2_00d08h00m_1	BV-2	The second image appears to be more similar to Row 1 in the first image, and here's why: 1. Cell shape and size: The cells in the second image and in Row 1 are small, round, and have a consistent circular shape. They appear as distinct, individual units. 2. Distribution: Both the second image and Row 1 show cells that are scattered fairly evenly across the field of view, with some clustering but …	1
cell type	image-based classification	Claude 3.5	ref1.jpg	BV2_Phase_A4_2_00d12h00m_3	BV-2	To answer your question, I'll compare the cell types shown in the first image's rows to the second image: Row 1 in the first image shows small, round, distinct cellular structures scattered across the field. These appear to be individual cells or small clusters of cells that are fairly uniform in size and shape. Row 2 in the first image displays more elongated, irregular shapes with branching or …	1
cell type	image-based classification	Claude 3.5	ref1.jpg	BV2_Phase_A4_2_01d00h00m_1	BV-2	After examining both images carefully, I can conclude that Row 1 in the first image is more similar to the second image provided. The reason for this similarity is the appearance and distribution of the cellular structures: 1. In Row 1 of the first image, we can see small, round, individual cell-like structures scattered across the frame. These appear to be suspended in a fluid medium, giving the…	1
cell type	image-based classification	Claude 3.5	ref1.jpg	BV2_Phase_A4_2_01d08h00m_1	BV-2	To answer your question, I'll compare the cell images in Row 1 and Row 2 of the first image to the cell image in the second image. Row 1 shows small, round, discrete cells that appear to be floating individually or in small clusters. They have a circular shape and are relatively uniform in size. Row 2 displays cells that are more elongated, irregularly shaped, and appear to be adhering to a surfa…	1
cell type	image-based classification	Claude 3.5	ref1.jpg	SHSY5Y_Phase_A10_1_00d12h00m_1	SH-SY5Y	The second image is more similar to Row 2 in the first image. The reason for this similarity is the appearance and morphology of the cells: 1. Cell shape: Both Row 2 and the second image show cells with elongated, spindle-like or star-shaped morphologies. These cells have multiple thin projections extending from the cell body, giving them a stretched or branched appearance. 2. Cell distribution: …	1
cell type	image-based classification	Claude 3.5	ref1.jpg	SHSY5Y_Phase_A10_1_01d04h00m_3	SH-SY5Y	The second image appears to be more similar to Row 2 in the first image. Here's why: 1. Cell shape and structure: The cells in Row 2 and the second image both show elongated, irregular shapes with multiple extensions or projections. These cells have a spindle-like or star-like appearance, which is characteristic of certain types of adherent cells. 2. Cell distribution: In both Row 2 and the secon…	1
cell type	image-based classification	Claude 3.5	ref1.jpg	SHSY5Y_Phase_A10_1_01d20h00m_2	SH-SY5Y	The second image is more similar to Row 2 in the first image. The reason for this similarity is the appearance and structure of the cells visible in both Row 2 and the second image: 1. Cell shape: Both Row 2 and the second image show elongated, irregularly shaped cells with multiple extensions or processes. These cells have a branched, star-like or spindle-shaped appearance. 2. Cell density: The …	1
cell type	image-based classification	Claude 3.5	ref1.jpg	SHSY5Y_Phase_A10_1_02d04h00m_1	SH-SY5Y	The second image is more similar to Row 2 in the first image. The reason for this similarity is the appearance and structure of the cells: 1. Cell shape: In both Row 2 of the first image and the second image, the cells appear to have an elongated, spindle-like or stellate shape with multiple protrusions. They look more spread out and have a more complex morphology compared to the cells in Row 1. …	1
cell type	image-based classification	Claude 3.5	ref1.jpg	SHSY5Y_Phase_A10_1_02d12h00m_2	SH-SY5Y	After examining both images, I can confidently say that Row 2 in the first image is more similar to the second image. The reason for this similarity is the morphology and appearance of the cells: 1. Cell shape: Both Row 2 and the second image show cells with elongated, irregular shapes. They have multiple protrusions and extensions, giving them a stellate or fibroblast-like appearance. 2. Cell de…	1
cell type	image-based classification	Claude 3.5	ref1.jpg	SHSY5Y_Phase_A10_1_02d20h00m_2	SH-SY5Y	The second image appears to be more similar to Row 2 in the first image. Here's why: 1. Cell shape and structure: The cells in Row 2 and the second image both show elongated, irregular shapes with multiple projections. These appear to be adherent cells spreading out on a surface. 2. Cell density: Both Row 2 and the second image display a higher density of cells compared to Row 1. The cells are mo…	1
cell type	image-based classification	Claude 3.5	ref1.jpg	SHSY5Y_Phase_A10_1_03d08h00m_3	SH-SY5Y	After examining both images, I can confidently say that Row 2 in the first image is more similar to the second image, and here's why: 1. Cell morphology: The cells in Row 2 and the second image both show elongated, spindle-shaped or fibroblast-like morphology. They have irregular, stretched-out shapes with multiple protrusions. 2. Cell density: Both Row 2 and the second image display a relatively…	1
cell type	image-based classification	Claude 3.5	ref1.jpg	SHSY5Y_Phase_A10_2_01d04h00m_3	SH-SY5Y	The second image is more similar to Row 2 in the first image, and here's why: 1. Cell shape and structure: - Row 1 shows small, round, discrete structures that appear to be individual cells or particles. - Row 2 displays elongated, branching structures with irregular shapes. - The second image clearly shows cells with elongated, branching structures similar to those in Row 2. 2. Cell distribution…	1
cell type	image-based classification	Claude 3.5	ref1.jpg	SHSY5Y_Phase_A10_2_02d00h00m_2	SH-SY5Y	After examining both images, I can confidently say that Row 2 in the first image is more similar to the cell type shown in the second image. The reasons for this similarity are: 1. Cell shape and structure: The cells in Row 2 and the second image both display elongated, irregular shapes with multiple projections or extensions. These appear to be adherent cells with a flattened morphology. 2. Dist…	1
cell type	image-based classification	Claude 3.5	ref1.jpg	SHSY5Y_Phase_A10_2_03d00h00m_2	SH-SY5Y	After examining both images, I can confidently say that Row 2 in the first image is more similar to the second image. The key reasons for this assessment are: 1. Cell shape and structure: The cells in Row 2 and the second image both display elongated, spindle-like or star-shaped morphologies. They have multiple extensions or projections reaching out from the cell bodies. 2. Cell density: Both Row…	1
cell type	image-based classification	Claude 3.5	ref2.jpg	BV2_Phase_A4_1_00d04h00m_1	BV-2	To answer your question, I'll compare the cell types shown in the first image's rows to the cell type in the second image: Row 1 of the first image shows small, round, distinct cellular structures scattered across the field. These appear to be individual cells or possibly small clusters of cells floating freely. Row 2 of the first image displays larger, irregularly shaped structures with extended…	1
cell type	image-based classification	Claude 3.5	ref2.jpg	BV2_Phase_A4_1_00d20h00m_2	BV-2	To answer your question, I'll analyze both rows from the first image and compare them to the second image: Row 1: This image shows numerous small, round, discrete objects scattered across a gray background. These appear to be individual cells or cellular structures, possibly in suspension. They are clearly defined and separate from each other. Row 2: This image displays larger, irregularly shaped…	1
cell type	image-based classification	Claude 3.5	ref2.jpg	BV2_Phase_A4_1_01d16h00m_2	BV-2	To answer your question, I'll compare the cell types shown in the first image's rows to the cell type in the second image: Row 1 in the first image shows small, round, individual cells scattered across the field. These appear to be in suspension, not adhered to a surface. Row 2 in the first image displays larger, irregularly shaped cells that seem to be adhered to a surface. They have a flattened…	1
cell type	image-based classification	Claude 3.5	ref2.jpg	BV2_Phase_A4_1_02d08h00m_3	BV-2	After examining both images carefully, I can conclude that Row 1 in the first image is more similar to the second image provided. The reasoning behind this conclusion is: 1. Cell shape and size: The cells in Row 1 and the second image appear to be small, round, and uniform in shape. They look like individual circular units scattered across the field of view. 2. Distribution pattern: Both Row 1 an…	1
cell type	image-based classification	Claude 3.5	ref2.jpg	BV2_Phase_A4_1_02d12h00m_4	BV-2	To answer this question, I'll compare the images in Row 1 and Row 2 of the first image with the second image provided: Row 1 of the first image shows small, round, individual cells scattered across the field. They appear as distinct circular shapes against a gray background. Row 2 of the first image displays larger, irregularly shaped cells that seem to be adhering to a surface. These cells have …	1
cell type	image-based classification	Claude 3.5	ref2.jpg	BV2_Phase_A4_1_03d00h00m_2	BV-2	Upon examining both images, I can conclude that Row 1 in the first image is more similar to the second image. Here's why: 1. Cell shape and size: The cells in Row 1 and the second image appear to be small, round, and relatively uniform in size. They have a distinct circular shape with clear outlines. 2. Distribution pattern: Both Row 1 and the second image show cells that are scattered across the…	1
cell type	image-based classification	Claude 3.5	ref2.jpg	BV2_Phase_A4_2_00d08h00m_1	BV-2	To answer your question, I'll compare the cell types shown in the first image's rows to the cell type in the second image: Row 1 of the first image shows small, round, distinct cells scattered across the field. These appear to be individual cells or small clusters, with clear boundaries between them. They have a spherical shape and are relatively uniform in size. Row 2 of the first image displays…	1
cell type	image-based classification	Claude 3.5	ref2.jpg	BV2_Phase_A4_2_00d12h00m_3	BV-2	After examining both images carefully, I can conclude that Row 1 in the first image is more similar to the second image provided. The reasoning for this is: 1. Cell shape and size: The cells in Row 1 and the second image appear to be small, round, and relatively uniform in size. They have a distinct circular shape. 2. Distribution: Both Row 1 and the second image show cells that are scattered acr…	1
cell type	image-based classification	Claude 3.5	ref2.jpg	BV2_Phase_A4_2_01d00h00m_1	BV-2	Looking at the images provided, I can analyze the similarities between the rows in the first image and the second separate image. Row 1 in the first image shows a microscopic view of what appear to be individual cells or small clusters of cells. These cells are round and distinct, scattered across the field of view. They look like they could be suspended in a liquid medium. Row 2 in the first ima…	1
cell type	image-based classification	Claude 3.5	ref2.jpg	BV2_Phase_A4_2_01d08h00m_1	BV-2	To answer your question, I'll compare the cell types shown in the first image's rows to the cell type in the second image: Row 1 of the first image shows small, round, individual cells scattered across the field. These appear to be in suspension, not adhering to a surface. Row 2 of the first image displays larger, irregularly shaped cells that seem to be adhering to a surface. They have a flatten…	1
cell type	image-based classification	Claude 3.5	ref2.jpg	SHSY5Y_Phase_A10_1_00d12h00m_1	SH-SY5Y	The second image is more similar to Row 2 in the first image. Here's why: 1. Cell morphology: The cells in Row 2 and the second image both show elongated, spindle-shaped or stellate (star-like) morphologies. They have irregular outlines with multiple extensions or processes stretching out from the cell body. 2. Cell density: Both Row 2 and the second image show a relatively sparse distribution of…	1
cell type	image-based classification	Claude 3.5	ref2.jpg	SHSY5Y_Phase_A10_1_01d04h00m_3	SH-SY5Y	To answer your question, I'll compare the cell types shown in the first image's rows to the cell type in the second image. Row 1 of the first image shows small, round, discrete cells scattered across the field. These appear to be individual cells or small clusters, likely floating or suspended in a medium. Row 2 of the first image displays larger, irregularly shaped cells with extended processes.…	1
cell type	image-based classification	Claude 3.5	ref2.jpg	SHSY5Y_Phase_A10_1_01d20h00m_2	SH-SY5Y	Looking at the images provided, I can analyze the similarities between the rows in the first image and the second separate image. Row 1 in the first image shows small, round, discrete structures scattered across the field. These appear to be individual cells or possibly small clusters of cells, floating freely without connections to each other. Row 2 in the first image displays a network of elong…	1
cell type	image-based classification	Claude 3.5	ref2.jpg	SHSY5Y_Phase_A10_1_02d04h00m_1	SH-SY5Y	The second image is more similar to Row 2 in the first image. The reason for this similarity is the appearance and structure of the cells shown: 1. Cell shape and distribution: In both Row 2 of the first image and the second image, we can see cells with irregular, elongated shapes that are spread out across the field of view. These cells have multiple projections extending from their bodies, givi…	1
cell type	image-based classification	Claude 3.5	ref2.jpg	SHSY5Y_Phase_A10_1_02d12h00m_2	SH-SY5Y	After examining both images, I can confidently say that Row 2 in the first image is more similar to the second image, and here's why: 1. Cell morphology: The cells in Row 2 and the second image both show elongated, branching structures with irregular shapes. These cells appear to be adherent, spreading out across the surface they're grown on. 2. Cell density: Both Row 2 and the second image show …	1
cell type	image-based classification	Claude 3.5	ref2.jpg	SHSY5Y_Phase_A10_1_02d20h00m_2	SH-SY5Y	The second image is more similar to Row 2 in the first image. The reason for this similarity is the structure and appearance of the cells: 1. Cell shape and distribution: The image in Row 2 and the second image both show cells with irregular, elongated shapes that are spread out across the field of view. These cells have a fibroblast-like morphology, with long, stretched-out bodies and multiple e…	1
cell type	image-based classification	Claude 3.5	ref2.jpg	SHSY5Y_Phase_A10_1_03d08h00m_3	SH-SY5Y	The second image is more similar to Row 2 in the first image. The reasoning for this is: 1. Cell morphology: The cells in Row 2 and the second image both show elongated, irregular shapes with branching structures. These appear to be adherent cells that are spread out on a surface. 2. Cell density: Both Row 2 and the second image display a relatively high density of cells, with the cells forming a…	1
cell type	image-based classification	Claude 3.5	ref2.jpg	SHSY5Y_Phase_A10_2_01d04h00m_3	SH-SY5Y	After examining both images, I can confidently say that Row 2 in the first image is more similar to the second image. The reason for this similarity is the morphology and appearance of the cells: 1. Cell shape: Both Row 2 and the second image show cells with irregular, elongated shapes with multiple projections or extensions. These cells appear to be more spread out and have a fibroblast-like or …	1
cell type	image-based classification	Claude 3.5	ref2.jpg	SHSY5Y_Phase_A10_2_02d00h00m_2	SH-SY5Y	The second image is more similar to Row 2 in the first image. The reasoning for this is: 1. Cell morphology: The cells in Row 2 and the second image both show elongated, spindle-shaped or stellate (star-shaped) cells with multiple projections. These are characteristic of adherent cells that grow on surfaces, such as fibroblasts or some types of neural cells. 2. Cell distribution: Both Row 2 and t…	1
cell type	image-based classification	Claude 3.5	ref2.jpg	SHSY5Y_Phase_A10_2_03d00h00m_2	SH-SY5Y	The second image is more similar to Row 2 in the first image. The reason for this similarity is the morphology and arrangement of the cells visible in both Row 2 and the second image: 1. Cell shape: Both show cells with irregular, elongated shapes with multiple extensions or processes. These cells appear to be adhering to a surface and spreading out. 2. Network formation: The cells in both Row 2 …	1
cell type	image-based classification	Claude 3.5	ref3.jpg	BV2_Phase_A4_1_00d04h00m_1	BV-2	To answer your question, I'll compare the cell types shown in the first image's rows to the cell type in the second image: Row 1 of the first image shows cells that appear as small, round, discrete units. They are clustered in small groups but maintain their individual circular shapes. These look like they could be blood cells or some type of suspension cell culture. Row 2 of the first image show…	1
cell type	image-based classification	Claude 3.5	ref3.jpg	BV2_Phase_A4_1_00d20h00m_2	BV-2	After examining both images, I can confidently say that Row 1 in the first image is more similar to the second image provided. The reason for this similarity is the appearance and distribution of the cells: 1. In Row 1 of the first image, we see small, round, clustered cells scattered across a gray background. These cells appear as distinct, circular shapes, often grouped in small clusters. 2. Th…	1
cell type	image-based classification	Claude 3.5	ref3.jpg	BV2_Phase_A4_1_01d16h00m_2	BV-2	To answer your question, I'll need to compare the cell types shown in the first image's rows with the cell type in the second image. Row 1 of the first image shows small, round, distinct cells clustered in groups. These appear to be suspended in a fluid, as they are not adhering to any surface. Row 2 of the first image displays cells that are more spread out, with irregular shapes and visible cel…	1
cell type	image-based classification	Claude 3.5	ref3.jpg	BV2_Phase_A4_1_02d08h00m_3	BV-2	To answer your question, I'll compare the cell types shown in the first image's rows to the cell type in the second image: Row 1 of the first image shows cells that appear as small, round, discrete units. They're clustered in groups but maintain their individual circular shapes. These look like they could be blood cells or other types of suspended cells. Row 2 of the first image displays cells th…	1
cell type	image-based classification	Claude 3.5	ref3.jpg	BV2_Phase_A4_1_02d12h00m_4	BV-2	After examining both images, I can confidently say that Row 1 in the first image is more similar to the second image. Here's why: 1. Cell shape and size: The cells in Row 1 and the second image are both small, round, and uniformly shaped. They appear as distinct circular structures. 2. Cell distribution: Both Row 1 and the second image show cells that are dispersed across the field of view, with …	1
cell type	image-based classification	Claude 3.5	ref3.jpg	BV2_Phase_A4_1_03d00h00m_2	BV-2	The second image appears to be more similar to Row 1 in the first image, and here's why: 1. Cell shape and arrangement: - Row 1 shows small, round, individual cells that are clustered together but remain distinct. - The second image also displays numerous small, round cells that are densely packed but still individually distinguishable. 2. Cell density: - Row 1 has a relatively high density of ce…	1
cell type	image-based classification	Claude 3.5	ref3.jpg	BV2_Phase_A4_2_00d08h00m_1	BV-2	After examining both images, I can confidently say that Row 1 in the first image is more similar to the second image provided. The reasoning behind this is: 1. Cell shape and distribution: Both Row 1 and the second image show round, individual cells that are scattered across the field of view. These cells appear to be in suspension, floating freely rather than attached to a surface. 2. Cell clust…	1
cell type	image-based classification	Claude 3.5	ref3.jpg	BV2_Phase_A4_2_00d12h00m_3	BV-2	After examining both images, I can confidently say that Row 1 in the first image is more similar to the second image provided. Here's why: 1. Cell shape and size: Both Row 1 and the second image show small, round, individual cells. These appear to be suspended cells, likely blood cells or other types of cells that don't adhere to surfaces. 2. Cell distribution: In both Row 1 and the second image,…	1
cell type	image-based classification	Claude 3.5	ref3.jpg	BV2_Phase_A4_2_01d00h00m_1	BV-2	After examining both images, I can confidently say that Row 1 in the first image is more similar to the second image provided. The key similarities are: 1. Cell shape and structure: Both Row 1 and the second image show round, individual cells that are clearly separated from each other. They appear as distinct circular or spherical structures. 2. Cell distribution: In both cases, the cells are sca…	1
cell type	image-based classification	Claude 3.5	ref3.jpg	BV2_Phase_A4_2_01d08h00m_1	BV-2	After examining both images carefully, I can confidently say that Row 1 in the first image is more similar to the second image provided. The reasons for this similarity are: 1. Cell shape and size: Both Row 1 and the second image show cells that are small, round, and uniform in shape. They appear as distinct circular structures. 2. Cell distribution: In both Row 1 and the second image, the cells …	1
cell type	image-based classification	Claude 3.5	ref3.jpg	SHSY5Y_Phase_A10_1_00d12h00m_1	SH-SY5Y	After examining both images, Row 2 in the first image appears more similar to the second image, and here's why: 1. Cell shape and structure: - Row 1 shows round, clustered cells that appear to be in suspension. - Row 2 and the second image both display cells with irregular, elongated shapes and projections. These cells appear to be adhered to a surface, spreading out in various directions. 2. Cel…	1
cell type	image-based classification	Claude 3.5	ref3.jpg	SHSY5Y_Phase_A10_1_01d04h00m_3	SH-SY5Y	After examining both images, I can confidently say that Row 2 in the first image is more similar to the second image. Here's why: 1. Cell shape and structure: - Row 2 and the second image both show cells with irregular, elongated shapes and multiple protrusions or extensions. - These cells appear to be adherent, spreading out on the surface they're growing on. 2. Cell density and distribution: - …	1
cell type	image-based classification	Claude 3.5	ref3.jpg	SHSY5Y_Phase_A10_1_01d20h00m_2	SH-SY5Y	After examining both images, Row 2 in the first image appears more similar to the second image. Here's why: 1. Cell shape and structure: - Row 2 shows cells with irregular, elongated shapes and multiple projections. - The second image also displays cells with similar irregular, elongated morphology and numerous projections or processes extending from the cell bodies. 2. Cell distribution: - Row 2…	1
cell type	image-based classification	Claude 3.5	ref3.jpg	SHSY5Y_Phase_A10_1_02d04h00m_1	SH-SY5Y	The second image is more similar to Row 2 in the first image. Here's why: 1. Cell morphology: The cells in the second image and Row 2 of the first image both show elongated, spindle-shaped or star-shaped cells with multiple extensions or processes. These are typical characteristics of adherent cells, possibly fibroblasts or other mesenchymal-type cells. 2. Cell distribution: Both Row 2 and the se…	1
cell type	image-based classification	Claude 3.5	ref3.jpg	SHSY5Y_Phase_A10_1_02d12h00m_2	SH-SY5Y	The second image appears to be more similar to Row 2 in the first image. Here's why: 1. Cell shape and structure: - Row 2 and the second image both show cells with irregular, elongated shapes and multiple extensions or processes. - These cells appear to be adhering to a surface and spreading out, forming a network-like structure. 2. Cell density: - Both Row 2 and the second image display a higher…	1
cell type	image-based classification	Claude 3.5	ref3.jpg	SHSY5Y_Phase_A10_1_02d20h00m_2	SH-SY5Y	To answer your question, I'll compare the cell types shown in the first image's rows to the second image: Row 1 of the first image shows small, round, clustered cells. These appear to be suspension cells, possibly blood cells or certain types of immune cells. They are uniformly shaped and don't adhere to a surface. Row 2 of the first image displays cells that are irregularly shaped, spread out, a…	1
cell type	image-based classification	Claude 3.5	ref3.jpg	SHSY5Y_Phase_A10_1_03d08h00m_3	SH-SY5Y	The second image is more similar to Row 2 in the first image, and here's why: 1. Cell morphology: The cells in Row 2 and the second image both show elongated, spindle-shaped or star-shaped cells with multiple projections. These are characteristic of adherent cells, likely fibroblasts or other tissue-derived cells. 2. Cell density: Both Row 2 and the second image show a relatively high density of …	1
cell type	image-based classification	Claude 3.5	ref3.jpg	SHSY5Y_Phase_A10_2_01d04h00m_3	SH-SY5Y	The second image is more similar to Row 2 in the first image. The reason for this similarity is the morphology and arrangement of the cells: 1. Cell shape: In both Row 2 of the first image and the second image, the cells appear elongated and spindle-shaped with multiple protruding extensions. These cells have an irregular, stellate appearance. 2. Cell distribution: The cells in both Row 2 and the…	1
cell type	image-based classification	Claude 3.5	ref3.jpg	SHSY5Y_Phase_A10_2_02d00h00m_2	SH-SY5Y	The second image is more similar to Row 2 in the first image, and here's why: 1. Cell shape and structure: - Row 1 shows small, round, discrete cells that appear to be floating or suspended. - Row 2 displays cells with irregular, elongated shapes with extensions and processes. - The second image clearly shows cells with irregular, elongated shapes and multiple processes extending outwards, much l…	1
cell type	image-based classification	Claude 3.5	ref3.jpg	SHSY5Y_Phase_A10_2_03d00h00m_2	SH-SY5Y	To answer your question, I'll compare the cell types shown in the first image's rows to the cell type in the second image: Row 1 of the first image shows circular, distinct cells that appear to be floating or suspended. They are small, round, and clustered in groups. Row 2 of the first image depicts cells that are more spread out, with irregular shapes and extensions. These cells appear to be adh…	1
cell type	image-based classification	Claude 3.5	ref4.jpg	BV2_Phase_A4_1_00d04h00m_1	BV-2	To answer your question, I'll analyze both rows in the first image and compare them to the second image: Row 1 in the first image shows a microscopic view of what appear to be clusters of small, round cells or particles. They are grouped together in various sizes of clusters across the image. Row 2 in the first image displays larger, irregularly shaped cells or structures with visible internal fe…	1
cell type	image-based classification	Claude 3.5	ref4.jpg	BV2_Phase_A4_1_00d20h00m_2	BV-2	To answer your question, I'll compare the cell types shown in the first image's rows to the cell type in the second image: Row 1 of the first image shows small, round, distinct cellular structures. These appear to be individual cells or possibly cell clusters that are fairly uniform in size and shape. They are scattered across the image with clear spaces between them. Row 2 of the first image dis…	1
cell type	image-based classification	Claude 3.5	ref4.jpg	BV2_Phase_A4_1_01d16h00m_2	BV-2	After examining both images, I can confidently say that Row 1 in the first image is more similar to the second image provided. The reason for this similarity is the cellular morphology and distribution pattern visible in both Row 1 and the second image: 1. Cell shape: Both show round, spherical cells with clear outlines. 2. Distribution: The cells are scattered across the field of view in small c…	1
cell type	image-based classification	Claude 3.5	ref4.jpg	BV2_Phase_A4_1_02d08h00m_3	BV-2	After examining both images, I can confidently say that Row 1 in the first image is more similar to the second image you've provided. The reason for this is: 1. Cell shape and structure: The cells in Row 1 and in the second image appear to be small, round, and uniform in shape. They have a distinct circular outline and seem to be individual units rather than connected or spreading structures. 2. …	1
cell type	image-based classification	Claude 3.5	ref4.jpg	BV2_Phase_A4_1_02d12h00m_4	BV-2	After examining both images, I can confidently say that Row 1 in the first image is more similar to the cell type shown in the second image. The reasons for this conclusion are: 1. Cell shape and size: Both Row 1 and the second image show circular or spherical-shaped cells of similar size. These appear to be individual, separate cells rather than connected or elongated structures. 2. Cell distrib…	1
cell type	image-based classification	Claude 3.5	ref4.jpg	BV2_Phase_A4_1_03d00h00m_2	BV-2	The second image appears to be more similar to Row 1 in the first image, and here's why: 1. Cell shape and size: The cells in the second image and Row 1 of the first image both appear to be small, round, and relatively uniform in size. They have a distinct circular shape with clear boundaries. 2. Cell density: Both the second image and Row 1 show a high density of cells, with many cells clustered…	1
cell type	image-based classification	Claude 3.5	ref4.jpg	BV2_Phase_A4_2_00d08h00m_1	BV-2	To answer this question, I'll compare the characteristics of the cells shown in each row of the first image with those in the second image. Row 1 of the first image shows numerous small, round, distinct cells or particles. They appear to be floating or suspended, with clear boundaries between them. The cells are clustered in some areas but generally spread out across the field of view. Row 2 of t…	1
cell type	image-based classification	Claude 3.5	ref4.jpg	BV2_Phase_A4_2_00d12h00m_3	BV-2	To answer your question, I'll compare the cell types shown in the first image's rows to the cell type in the second image: Row 1 of the first image shows circular, clustered cells. These appear to be in suspension, floating freely rather than adhering to a surface. They have a distinct round shape and tend to form small groups or clusters. Row 2 of the first image displays cells that are more spr…	1
cell type	image-based classification	Claude 3.5	ref4.jpg	BV2_Phase_A4_2_01d00h00m_1	BV-2	After examining both images carefully, I can confidently say that Row 1 in the first image is more similar to the cell type shown in the second image. The reason for this similarity is the appearance and distribution of the cells: 1. In Row 1 of the first image and in the second image, we see numerous small, round, discrete cellular structures. These appear as circular or slightly oval shapes wit…	1
cell type	image-based classification	Claude 3.5	ref4.jpg	BV2_Phase_A4_2_01d08h00m_1	BV-2	After examining both images carefully, I can confidently say that Row 1 in the first image is more similar to the cell type shown in the second image. The reasons for this are: 1. Cell shape and size: In both Row 1 and the second image, the cells appear as small, round, and uniform structures. They have a consistent circular shape and seem to be of similar size. 2. Cell distribution: Both Row 1 a…	1
cell type	image-based classification	Claude 3.5	ref4.jpg	SHSY5Y_Phase_A10_1_00d12h00m_1	SH-SY5Y	After examining both images, I can confidently say that Row 2 in the first image is more similar to the second image. Here's why: 1. Cell shape and structure: The cells in Row 2 and the second image both display an elongated, irregular shape with multiple protrusions or extensions. These cells appear to be adhering to a surface and spreading out, which is typical of many types of cultured cells. …	1
cell type	image-based classification	Claude 3.5	ref4.jpg	SHSY5Y_Phase_A10_1_01d04h00m_3	SH-SY5Y	The second image is more similar to Row 2 in the first image. The reason for this similarity is the cell morphology and distribution pattern: 1. Cell shape: In both Row 2 of the first image and the second image, the cells appear to have an elongated, spindle-like or star-like shape with multiple projections extending outwards. These are typical characteristics of adherent cells, possibly fibrobla…	1
cell type	image-based classification	Claude 3.5	ref4.jpg	SHSY5Y_Phase_A10_1_01d20h00m_2	SH-SY5Y	The second image is more similar to Row 2 in the first image. Here's why: 1. Cell shape and structure: - Row 1 shows round, clustered cells that appear to be in suspension. - Row 2 displays cells with an elongated, branching structure that adheres to a surface. - The second image clearly shows cells with elongated, branching structures similar to those in Row 2. 2. Cell distribution: - Row 1 has …	1
cell type	image-based classification	Claude 3.5	ref4.jpg	SHSY5Y_Phase_A10_1_02d04h00m_1	SH-SY5Y	The second image appears to be more similar to Row 2 in the first image. The reasoning for this is: 1. Cell shape and structure: The cells in both Row 2 of the first image and the second image show elongated, spindle-like or star-shaped structures with multiple projections extending outwards. These are typical characteristics of adherent cells, possibly fibroblasts or other mesenchymal cell types…	1
cell type	image-based classification	Claude 3.5	ref4.jpg	SHSY5Y_Phase_A10_1_02d12h00m_2	SH-SY5Y	To answer your question, I'll compare the cell types shown in the first image's rows to the cell type in the second image: Row 1 of the first image shows circular, clustered cells. These appear to be in suspension or floating, as they maintain a round shape and are grouped together. Row 2 of the first image displays cells that are more spread out, with irregular shapes and visible cellular proces…	1
cell type	image-based classification	Claude 3.5	ref4.jpg	SHSY5Y_Phase_A10_1_02d20h00m_2	SH-SY5Y	To answer your question, I'll compare the cell structures visible in each row of the first image to those in the second image: Row 1 of the first image shows numerous small, round, distinct structures scattered across the field. These appear to be individual cells or cell clusters that are not adhered to a surface, possibly floating in a liquid medium. Row 2 of the first image displays larger, ir…	1
cell type	image-based classification	Claude 3.5	ref4.jpg	SHSY5Y_Phase_A10_1_03d08h00m_3	SH-SY5Y	After examining both images, Row 2 in the first image appears more similar to the second image provided. Here's why: 1. Cell shape and structure: - Row 2 and the second image both show cells with elongated, irregular shapes and visible cellular processes (extensions). - These cells appear to be adhering to a surface and spreading out, which is typical of many types of cultured cells. 2. Cell dens…	1
cell type	image-based classification	Claude 3.5	ref4.jpg	SHSY5Y_Phase_A10_2_01d04h00m_3	SH-SY5Y	After examining both images, I can confidently say that Row 2 in the first image is more similar to the second image provided. The reasons for this conclusion are: 1. Cell shape and structure: The cells in Row 2 and the second image both show elongated, branching structures with multiple projections extending from the cell bodies. These cells have an irregular, stellate (star-like) appearance. 2.…	1
cell type	image-based classification	Claude 3.5	ref4.jpg	SHSY5Y_Phase_A10_2_02d00h00m_2	SH-SY5Y	To answer your question, I'll compare the cell types shown in the first image's rows to the cell type in the second image: Row 1 of the first image shows circular, distinct cells clustered together. These appear to be individual cells, possibly in suspension or a non-adherent cell type. Row 2 of the first image shows more spread out, irregularly shaped cells with extensions. These cells appear to…	1
cell type	image-based classification	Claude 3.5	ref4.jpg	SHSY5Y_Phase_A10_2_03d00h00m_2	SH-SY5Y	To answer your question, I'll compare the cell types shown in the first image's rows to the cell type in the second image: Row 1 of the first image shows circular, clustered cells. These appear to be in suspension, as they are not adhered to a surface and maintain a round shape. Row 2 of the first image shows cells with an irregular, spread-out morphology. These cells are adhered to a surface and…	1
cell type	image-based classification	Claude 3.5	ref5.jpg	BV2_Phase_A4_1_00d04h00m_1	BV-2	To answer your question, I'll compare the images in Row 1 and Row 2 of the first image to the second image you've provided. Row 1 of the first image shows a microscopic view of what appear to be numerous small, round, individual cells or particles. They are clustered in groups across the image and have a distinct circular shape. Row 2 of the first image displays cells that are more spread out, wi…	1
cell type	image-based classification	Claude 3.5	ref5.jpg	BV2_Phase_A4_1_00d20h00m_2	BV-2	To answer your question, I'll compare the cell types shown in the first image's rows to the cell type in the second image. Row 1 in the first image shows a microscopic view of cells that appear round and clustered together in groups. These cells are numerous, small, and circular in shape. Row 2 in the first image displays cells that are more spread out, with irregular shapes. They have elongated …	1
cell type	image-based classification	Claude 3.5	ref5.jpg	BV2_Phase_A4_1_01d16h00m_2	BV-2	After examining both images, I can confidently say that Row 1 in the first image is more similar to the second image provided. The reasoning behind this conclusion is: 1. Cell shape and structure: Both Row 1 and the second image show circular or spherical-shaped cells. These cells appear to be individual units, separate from each other, and have a distinct round morphology. 2. Cell distribution: …	1
cell type	image-based classification	Claude 3.5	ref5.jpg	BV2_Phase_A4_1_02d08h00m_3	BV-2	Based on the microscopic images provided, Row 1 in the first image is more similar to the second image, and here's why: 1. Cell shape and size: The cells in Row 1 and the second image both appear as small, round, distinct units. They have a circular shape and seem to be individual entities. 2. Cell distribution: Both Row 1 and the second image show cells that are clustered in groups, with some ar…	1
cell type	image-based classification	Claude 3.5	ref5.jpg	BV2_Phase_A4_1_02d12h00m_4	BV-2	The second image is more similar to Row 1 in the first image, and here's why: 1. Cell shape and size: The cells in the second image and in Row 1 appear to be small, round, and uniformly shaped. They have a distinct circular outline, which is characteristic of certain types of blood cells or other suspension cell cultures. 2. Cell distribution: Both the second image and Row 1 show cells that are d…	1
cell type	image-based classification	Claude 3.5	ref5.jpg	BV2_Phase_A4_1_03d00h00m_2	BV-2	The second image is more similar to Row 1 in the first image, and here's why: 1. Cell shape and size: The cells in the second image and Row 1 of the first image appear to be round or spherical in shape. They are also relatively small and uniform in size. 2. Cell distribution: Both the second image and Row 1 show a large number of individual cells distributed across the field of view. The cells ar…	1
cell type	image-based classification	Claude 3.5	ref5.jpg	BV2_Phase_A4_2_00d08h00m_1	BV-2	To answer your question, I'll compare the cell types shown in the first image's rows to the cell type in the second image: Row 1 of the first image shows cells that are small, round, and clustered together in groups. They appear to be in suspension, floating freely. Row 2 of the first image displays cells that are larger, irregularly shaped, and spread out. These cells seem to be adhered to a sur…	1
cell type	image-based classification	Claude 3.5	ref5.jpg	BV2_Phase_A4_2_00d12h00m_3	BV-2	After examining both images, I can confidently say that Row 1 in the first image is more similar to the second image provided. The reason for this similarity is the appearance and distribution of the cells: 1. In Row 1 of the first image, we see numerous small, round, individual cells scattered across the field of view. These cells appear as circular structures with clear boundaries. 2. The secon…	1
cell type	image-based classification	Claude 3.5	ref5.jpg	BV2_Phase_A4_2_01d00h00m_1	BV-2	After examining both images carefully, I can confidently say that Row 1 in the first image is more similar to the second image provided. The reason for this conclusion is based on the cellular morphology and arrangement visible in both images: 1. Row 1 and the second image both show circular, discrete cellular structures. These appear as small, round, individual units or clusters. 2. The cells in…	1
cell type	image-based classification	Claude 3.5	ref5.jpg	BV2_Phase_A4_2_01d08h00m_1	BV-2	After examining both images closely, I can confidently say that Row 1 in the first image is more similar to the second image provided. The reasons for this similarity are: 1. Cell shape and structure: Both Row 1 and the second image show circular or spherical-shaped cells. These cells appear to be individual units, separate from each other. 2. Cell distribution: In both Row 1 and the second image…	1
cell type	image-based classification	Claude 3.5	ref5.jpg	SHSY5Y_Phase_A10_1_00d12h00m_1	SH-SY5Y	To answer this question, I'll compare the characteristics of the cells in each row of the first image to those in the second image: Row 1 of the first image: This shows circular, discrete cells clustered together. They appear as small, round, individual units. Row 2 of the first image: This displays cells with elongated, irregular shapes. They have extensions and appear to be interconnected, form…	1
cell type	image-based classification	Claude 3.5	ref5.jpg	SHSY5Y_Phase_A10_1_01d04h00m_3	SH-SY5Y	The second image is more similar to Row 2 in the first image. The reason for this similarity is the morphology and arrangement of the cells: 1. Cell shape: Both Row 2 and the second image show cells with elongated, irregular shapes and multiple projections. These cells appear to be adhering to a surface and spreading out, with long, thin extensions. 2. Cell distribution: The cells in Row 2 and th…	1
cell type	image-based classification	Claude 3.5	ref5.jpg	SHSY5Y_Phase_A10_1_01d20h00m_2	SH-SY5Y	The second image is more similar to Row 2 in the first image, and here's why: 1. Cell morphology: The cells in Row 2 and the second image both show elongated, spindle-shaped or stellate (star-like) morphologies. They have multiple projections extending from the cell bodies, creating a network-like appearance. 2. Cell density: Both Row 2 and the second image display a relatively sparse distributio…	1
cell type	image-based classification	Claude 3.5	ref5.jpg	SHSY5Y_Phase_A10_1_02d04h00m_1	SH-SY5Y	The second image is more similar to Row 2 in the first image. The reasoning behind this is: 1. Cell shape and structure: The cells in Row 2 and the second image both show elongated, spindle-shaped or star-shaped cells with multiple projections extending outwards. These cells appear to be adhering to a surface and spreading out. 2. Cell density: Both Row 2 and the second image show a lower density…	1
cell type	image-based classification	Claude 3.5	ref5.jpg	SHSY5Y_Phase_A10_1_02d12h00m_2	SH-SY5Y	After examining both images closely, I can confidently say that Row 2 in the first image is more similar to the second image provided. The reasons for this similarity are: 1. Cell shape and structure: Both Row 2 and the second image show cells with elongated, irregular shapes. They have a flattened, spread-out appearance with multiple protrusions or extensions. 2. Cell density: The cells in Row 2…	1
cell type	image-based classification	Claude 3.5	ref5.jpg	SHSY5Y_Phase_A10_1_02d20h00m_2	SH-SY5Y	The second image is more similar to Row 2 in the first image, and here's why: 1. Cell Shape and Structure: - Row 1 shows circular, distinct cells that are separate from each other. These appear to be individual cells in suspension. - Row 2 displays elongated, irregular-shaped cells that are spread out and interconnected. These look like adherent cells growing on a surface. - The second image clea…	1
cell type	image-based classification	Claude 3.5	ref5.jpg	SHSY5Y_Phase_A10_1_03d08h00m_3	SH-SY5Y	Based on the images provided, Row 2 in the first image is more similar to the second image, and here's why: 1. Cell morphology: The cells in Row 2 and the second image both show elongated, spindle-shaped or fibroblast-like morphology. They have irregular, stretched-out shapes with multiple extensions. 2. Cell distribution: In both Row 2 and the second image, the cells are spread out across the fi…	1
cell type	image-based classification	Claude 3.5	ref5.jpg	SHSY5Y_Phase_A10_2_01d04h00m_3	SH-SY5Y	The second image is more similar to Row 2 in the first image, and here's why: 1. Cell Morphology: The cells in Row 2 and the second image both display an elongated, spindle-like or stellate shape with multiple projections extending from the cell body. These projections, likely to be cellular processes such as filopodia or lamellipodia, give the cells a branched, irregular appearance. 2. Cell Dist…	1
cell type	image-based classification	Claude 3.5	ref5.jpg	SHSY5Y_Phase_A10_2_02d00h00m_2	SH-SY5Y	To answer your question, I'll compare the cell types shown in the first image's rows to the second image: Row 1 of the first image shows circular, discrete cells clustered together. These appear to be individual cells in suspension, possibly blood cells or some type of unicellular organism. Row 2 of the first image shows cells with irregular shapes, extensions, and interconnections. These appear …	1
cell type	image-based classification	Claude 3.5	ref5.jpg	SHSY5Y_Phase_A10_2_03d00h00m_2	SH-SY5Y	To answer your question, I'll compare the cell types shown in the two rows of the first image with the cell type in the second image. Row 1 in the first image shows circular, clustered cells. These appear to be suspended cells or cells in solution, as they are not adhered to a surface and maintain a rounded shape. Row 2 in the first image displays cells with an irregular, elongated shape. These c…	1
cell type	image-based classification	Gemini 1.5	ref1.jpg	BV2_Phase_A4_1_00d04h00m_1	BV-2	row: Row 1; reason: The second image looks more like round cells in a medium and it has a similar look to Row 1.	1
cell type	image-based classification	Gemini 1.5	ref1.jpg	BV2_Phase_A4_1_00d20h00m_2	BV-2	row: Row 1; reason: The cells in Row 1 are round and clustered together, similar to the cells in the second image. Row 2 shows cells with a more elongated shape, which is not as similar to the second image.	1
cell type	image-based classification	Gemini 1.5	ref1.jpg	BV2_Phase_A4_1_01d16h00m_2	BV-2	row: Row 1; reason: The cells in Row 1 appear round and dispersed similar to the second image, whereas the cells in Row 2 have more of a fibrous structure.	1
cell type	image-based classification	Gemini 1.5	ref1.jpg	BV2_Phase_A4_1_02d08h00m_3	BV-2	row: Row 1; reason: The cells in the second image are round and evenly spaced, similar to the cells in Row 1.	1
cell type	image-based classification	Gemini 1.5	ref1.jpg	BV2_Phase_A4_1_02d12h00m_4	BV-2	row_similarity: Row 1; reason: The cells in Row 1 are round and spread out, similar to the cells in the second image.	1
cell type	image-based classification	Gemini 1.5	ref1.jpg	BV2_Phase_A4_1_03d00h00m_2	BV-2	row_similarity: Row 1; reason: The second image shows a dense population of round cells. Row 1 in the first image also shows round cells whereas Row 2 shows more elongated cells.	1
cell type	image-based classification	Gemini 1.5	ref1.jpg	BV2_Phase_A4_2_00d08h00m_1	BV-2	row: Row 1; reason: The cells in Row 1 are round and similar in shape to the cells in the second image. The cells in Row 2 are more elongated and branching, which is different from the cells in the second image.	1
cell type	image-based classification	Gemini 1.5	ref1.jpg	BV2_Phase_A4_2_00d12h00m_3	BV-2	row: Row 1; reason: The cells in the second image appear to be round and have a similar size and shape to the cells in row 1. The cells in row 2 are more elongated and have a different appearance.	1
cell type	image-based classification	Gemini 1.5	ref1.jpg	BV2_Phase_A4_2_01d00h00m_1	BV-2	row: Row 1; reason: The cells in the second image are round and similar to the cells in Row 1 of the first image.	1
cell type	image-based classification	Gemini 1.5	ref1.jpg	BV2_Phase_A4_2_01d08h00m_1	BV-2	answer: Row 1 is more similar to the second image because both images show round cells.; reason: Row 1 shows round cells while Row 2 shows elongated cells. The second image shows round cells.	1
cell type	image-based classification	Gemini 1.5	ref1.jpg	SHSY5Y_Phase_A10_1_00d12h00m_1	SH-SY5Y	row: Row 2; reason: The second image has cells that look like the ones in Row 2. The cells in Row 1 are round, while the cells in Row 2 and the second image are elongated and have many branches.	1
cell type	image-based classification	Gemini 1.5	ref1.jpg	SHSY5Y_Phase_A10_1_01d04h00m_3	SH-SY5Y	row_similarity: Row 2; reason: The cells in row 2 are more similar to the second image as they have long, thin processes or projections coming from the cell bodies. The cells in row 1 are round and do not have these processes.	1
cell type	image-based classification	Gemini 1.5	ref1.jpg	SHSY5Y_Phase_A10_1_01d20h00m_2	SH-SY5Y	row: Row 2; reason: The second image contains cells with long, branching processes that resemble the cells in Row 2. The cells in Row 1 are more rounded.	1
cell type	image-based classification	Gemini 1.5	ref1.jpg	SHSY5Y_Phase_A10_1_02d04h00m_1	SH-SY5Y	row_similarity: Row 2; reason: The second image contains cells that are spread out and have long extensions like the cells in row 2. The cells in row 1 are more rounded and compact.	1
cell type	image-based classification	Gemini 1.5	ref1.jpg	SHSY5Y_Phase_A10_1_02d12h00m_2	SH-SY5Y	row: Row 2; reason: The second image shows cells with a more complex morphology and interconnected network, similar to the cells in Row 2. The cells in Row 1 are more rounded and isolated.	1
cell type	image-based classification	Gemini 1.5	ref1.jpg	SHSY5Y_Phase_A10_1_02d20h00m_2	SH-SY5Y	row: Row 2; reason: The cells in the second image appear to have a more complex structure and are connected to form a network, similar to the cells in Row 2. The cells in Row 1 are round and appear to be individual cells, unlike the second image.	1
cell type	image-based classification	Gemini 1.5	ref1.jpg	SHSY5Y_Phase_A10_1_03d08h00m_3	SH-SY5Y	row: Row 2; reason: The second image shows cells with a similar shape and size as the cells in row 2. Row 1 only contains circles which are not similar to the cells in the second image.	1
cell type	image-based classification	Gemini 1.5	ref1.jpg	SHSY5Y_Phase_A10_2_01d04h00m_3	SH-SY5Y	row: Row 2; reason: The cells in the second image are more elongated and have a more complex structure, similar to the cells in Row 2 of the first image.	1
cell type	image-based classification	Gemini 1.5	ref1.jpg	SHSY5Y_Phase_A10_2_02d00h00m_2	SH-SY5Y	row_similarity: Row 2 is more similar to the second image.; reason: The second image contains cells with long, thin processes, which are more similar to the cells in Row 2 than the cells in Row 1. The cells in Row 1 appear to be more rounded and less interconnected.	1
cell type	image-based classification	Gemini 1.5	ref1.jpg	SHSY5Y_Phase_A10_2_03d00h00m_2	SH-SY5Y	row: Row 2; reason: The second image contains cells that are more similar to the cells in Row 2. Both have cells with processes/extensions extending from the cell body.	1
cell type	image-based classification	Gemini 1.5	ref2.jpg	BV2_Phase_A4_1_00d04h00m_1	BV-2	row: Row 1; reason: The cells in the second image look similar to the cells in Row 1. They are both round with defined edges. Row 2 shows cells that are more elongated and flat, and not as round as the cells in the second image.	1
cell type	image-based classification	Gemini 1.5	ref2.jpg	BV2_Phase_A4_1_00d20h00m_2	BV-2	row: Row 1; reason: The cells in Row 1 appear to be round and scattered throughout the image, similar to the cells in the second image. Row 2 shows cells that are more elongated and clustered together.	1
cell type	image-based classification	Gemini 1.5	ref2.jpg	BV2_Phase_A4_1_01d16h00m_2	BV-2	row: Row 1; reason: The cells in Row 1 are round and evenly spaced, similar to the cells in the second image. Row 2 has cells that are more elongated and spread out.	1
cell type	image-based classification	Gemini 1.5	ref2.jpg	BV2_Phase_A4_1_02d08h00m_3	BV-2	row: Row 1; reason: The cells in the second image are round and appear to be scattered throughout the image, similar to the cells in Row 1. The cells in Row 2 are elongated and connected, which is a different morphology.	1
cell type	image-based classification	Gemini 1.5	ref2.jpg	BV2_Phase_A4_1_02d12h00m_4	BV-2	row: Row 1; reason: The cells in Row 1 are round and similar in shape to the cells in the second image. The cells in Row 2 are more elongated and have a different shape.	1
cell type	image-based classification	Gemini 1.5	ref2.jpg	BV2_Phase_A4_1_03d00h00m_2	BV-2	row_similarity: Row 1; reason: The second image contains round cells similar to those in row 1. The cells in row 2 are more elongated and have a more complex shape.	1
cell type	image-based classification	Gemini 1.5	ref2.jpg	BV2_Phase_A4_2_00d08h00m_1	BV-2	row: Row 1; reason: The second image shows cells with a round shape similar to the cells in Row 1. Row 2 shows cells with a more elongated shape.	1
cell type	image-based classification	Gemini 1.5	ref2.jpg	BV2_Phase_A4_2_00d12h00m_3	BV-2	row: Row 1; reason: The second image appears to have round cells that are similar to the cells in row 1. The cells in row 2 appear to be more elongated and connected to each other.	1
cell type	image-based classification	Gemini 1.5	ref2.jpg	BV2_Phase_A4_2_01d00h00m_1	BV-2	row: Row 1; reason: The cells in Row 1 are round, similar to the cells in the second image. The cells in Row 2 are more elongated and irregular.	1
cell type	image-based classification	Gemini 1.5	ref2.jpg	BV2_Phase_A4_2_01d08h00m_1	BV-2	row: Row 1; reason: The cells in the second image are round and dispersed, like the cells in Row 1. The cells in Row 2 are more elongated and clustered.	1
cell type	image-based classification	Gemini 1.5	ref2.jpg	SHSY5Y_Phase_A10_1_00d12h00m_1	SH-SY5Y	row: Row 2; reason: The second image shows cells with long, thin processes, similar to the cells in Row 2. The cells in Row 1 appear rounder and more evenly spaced.	1
cell type	image-based classification	Gemini 1.5	ref2.jpg	SHSY5Y_Phase_A10_1_01d04h00m_3	SH-SY5Y	row: Row 2; reason: The second image shows cells with a more branching and complex structure, similar to the cells in Row 2. Row 1 shows more rounded cells with fewer projections.	1
cell type	image-based classification	Gemini 1.5	ref2.jpg	SHSY5Y_Phase_A10_1_01d20h00m_2	SH-SY5Y	row: Row 2; reason: The second image has a more complex and interconnected structure, resembling the cells in row 2. Row 1 shows cells that are more isolated and round.	1
cell type	image-based classification	Gemini 1.5	ref2.jpg	SHSY5Y_Phase_A10_1_02d04h00m_1	SH-SY5Y	row: Row 2; reason: The cells in Row 2 have a similar branching, web-like structure to the cells in the second image. The cells in Row 1 are more round and lack the branching structure.	1
cell type	image-based classification	Gemini 1.5	ref2.jpg	SHSY5Y_Phase_A10_1_02d12h00m_2	SH-SY5Y	row: Row 2; reason: The cells in Row 2 appear to have a more elongated and interconnected structure, resembling the cells in the second image, while the cells in Row 1 appear more rounded and isolated.	1
cell type	image-based classification	Gemini 1.5	ref2.jpg	SHSY5Y_Phase_A10_1_02d20h00m_2	SH-SY5Y	row: Row 2; reason: The second image has cells with extended structures. Row 2 has similar extended structures, while row 1 has mostly circular structures.	1
cell type	image-based classification	Gemini 1.5	ref2.jpg	SHSY5Y_Phase_A10_1_03d08h00m_3	SH-SY5Y	row: Row 2; reason: The second image has cells that are more spread out and have a more defined shape, which is more similar to the cells in Row 2. The cells in Row 1 are more rounded and clustered together.	1
cell type	image-based classification	Gemini 1.5	ref2.jpg	SHSY5Y_Phase_A10_2_01d04h00m_3	SH-SY5Y	row: Row 2; reason: The cells in the second image have more elongated shapes and branching patterns, similar to the cells in row 2. The cells in row 1 appear more rounded and less complex.	1
cell type	image-based classification	Gemini 1.5	ref2.jpg	SHSY5Y_Phase_A10_2_02d00h00m_2	SH-SY5Y	row: Row 2; reason: The cells in Row 2 have a more similar morphology to the second image. The cells in Row 1 are more round and less interconnected, while the cells in Row 2 and the second image have a more elongated and branched morphology.	1
cell type	image-based classification	Gemini 1.5	ref2.jpg	SHSY5Y_Phase_A10_2_03d00h00m_2	SH-SY5Y	row: Row 1; reason: The second image contains round cells with processes emanating from them. The round cells in Row 1 are similar to the round cells in the second image. Row 2 contains a different cell type with more defined edges.	0
cell type	image-based classification	Gemini 1.5	ref3.jpg	BV2_Phase_A4_1_00d04h00m_1	BV-2	row: Row 1; reason: The cells in Row 1 are round and appear to be suspended in a liquid, similar to the cells in the second image. The cells in Row 2 are more elongated and appear to be connected to each other, which is not present in the second image.	1
cell type	image-based classification	Gemini 1.5	ref3.jpg	BV2_Phase_A4_1_00d20h00m_2	BV-2	row: Row 1; reason: The cells in Row 1 are more circular and evenly spaced, which is similar to the cells in the second image. The cells in Row 2 are more irregularly shaped and clustered together.	1
cell type	image-based classification	Gemini 1.5	ref3.jpg	BV2_Phase_A4_1_01d16h00m_2	BV-2	row: Row 1; reason: The cells in Row 1 are more round and have a similar size and distribution to the cells in the second image. The cells in Row 2 appear to be more elongated and have a different shape.	1
cell type	image-based classification	Gemini 1.5	ref3.jpg	BV2_Phase_A4_1_02d08h00m_3	BV-2	row: Row 1; reason: The second image appears to have round cells, which are more similar to the cells in Row 1. Row 2 has more elongated cells.	1
cell type	image-based classification	Gemini 1.5	ref3.jpg	BV2_Phase_A4_1_02d12h00m_4	BV-2	row: Row 1; reason: The cells in Row 1 appear round and are scattered throughout the image, similar to the cells in the second image. The cells in Row 2 appear more elongated and have a more uniform distribution throughout the image.	1
cell type	image-based classification	Gemini 1.5	ref3.jpg	BV2_Phase_A4_1_03d00h00m_2	BV-2	row: Row 1; reason: The cells in Row 1 are round, similar to the cells in the second image.	1
cell type	image-based classification	Gemini 1.5	ref3.jpg	BV2_Phase_A4_2_00d08h00m_1	BV-2	row: Row 1; reason: The cells in Row 1 are more similar in shape and size to the cells in the second image. The cells in Row 2 are more elongated and less round, which is different from the cells in the second image.	1
cell type	image-based classification	Gemini 1.5	ref3.jpg	BV2_Phase_A4_2_00d12h00m_3	BV-2	row: Row 1; reason: The cells in the second image are more round and dispersed like the cells in Row 1. The cells in Row 2 are more elongated and clustered.	1
cell type	image-based classification	Gemini 1.5	ref3.jpg	BV2_Phase_A4_2_01d00h00m_1	BV-2	row: Row 1; reason: The cells in Row 1 are round and similar in size and shape to the cells in the second image. The cells in Row 2 have a more irregular shape and are more elongated.	1
cell type	image-based classification	Gemini 1.5	ref3.jpg	BV2_Phase_A4_2_01d08h00m_1	BV-2	row_similarity: Row 1; reason: The cells in Row 1 are more circular and evenly spaced, which is similar to the cells in the second image.	1
cell type	image-based classification	Gemini 1.5	ref3.jpg	SHSY5Y_Phase_A10_1_00d12h00m_1	SH-SY5Y	row: Row 2; reason: The cells in Row 2 have a more extended, branching morphology similar to the cells in the second image, while the cells in Row 1 are more rounded.	1
cell type	image-based classification	Gemini 1.5	ref3.jpg	SHSY5Y_Phase_A10_1_01d04h00m_3	SH-SY5Y	row: Row 2; reason: The cells in Row 2 have a similar structure to the cells in the second image. The cells in Row 1 appear to be more rounded and less elongated.	1
cell type	image-based classification	Gemini 1.5	ref3.jpg	SHSY5Y_Phase_A10_1_01d20h00m_2	SH-SY5Y	row: Row 2; reason: The second image shows cells with visible structures and connections, which are more similar to the cells in Row 2 compared to the round cells in Row 1.	1
cell type	image-based classification	Gemini 1.5	ref3.jpg	SHSY5Y_Phase_A10_1_02d04h00m_1	SH-SY5Y	row: Row 2; reason: The cells in the second image have a more complex, branching structure similar to those in Row 2. The cells in Row 1 are more rounded and less interconnected.	1
cell type	image-based classification	Gemini 1.5	ref3.jpg	SHSY5Y_Phase_A10_1_02d12h00m_2	SH-SY5Y	row: Row 2; reason: The cells in Row 2 appear to have more complex structures and branching patterns, which resemble the cells in the second image. The cells in Row 1 appear to be more round and less complex.	1
cell type	image-based classification	Gemini 1.5	ref3.jpg	SHSY5Y_Phase_A10_1_02d20h00m_2	SH-SY5Y	row: Row 2; reason: The cells in Row 2 have a more similar structure and appearance to the cells in the second image. They both have a more elongated, spindle-like shape with a network of thin processes, which is consistent with fibroblast cells. The cells in Row 1 appear more rounded and less interconnected, which is not typical of fibroblasts.	1
cell type	image-based classification	Gemini 1.5	ref3.jpg	SHSY5Y_Phase_A10_1_03d08h00m_3	SH-SY5Y	row: Row 2; reason: The cells in Row 2 have a more complex and interconnected structure, similar to the second image, while the cells in Row 1 appear more rounded and isolated.	1
cell type	image-based classification	Gemini 1.5	ref3.jpg	SHSY5Y_Phase_A10_2_01d04h00m_3	SH-SY5Y	row: Row 2; reason: The cells in Row 2 have a similar morphology and branching pattern to the cells in the second image.	1
cell type	image-based classification	Gemini 1.5	ref3.jpg	SHSY5Y_Phase_A10_2_02d00h00m_2	SH-SY5Y	row: Row 2; reason: The cells in Row 2 have a more branched and interconnected appearance, which is similar to the cells in the second image. Row 1 shows cells that are more round and less interconnected.	1
cell type	image-based classification	Gemini 1.5	ref3.jpg	SHSY5Y_Phase_A10_2_03d00h00m_2	SH-SY5Y	row: Row 2; reason: The cells in Row 2 appear to have a similar shape and structure to the cells in the second image. Row 1 cells are more round in shape and do not have the same kind of network.	1
cell type	image-based classification	Gemini 1.5	ref4.jpg	BV2_Phase_A4_1_00d04h00m_1	BV-2	row: Row 1; reason: The cells in Row 1 appear to be round and more evenly spaced, similar to the second image. Row 2 shows cells that are more elongated and less evenly spaced.	1
cell type	image-based classification	Gemini 1.5	ref4.jpg	BV2_Phase_A4_1_00d20h00m_2	BV-2	row: Row 1; reason: The cells in Row 1 are round and have a similar size and distribution to the cells in the second image.	1
cell type	image-based classification	Gemini 1.5	ref4.jpg	BV2_Phase_A4_1_01d16h00m_2	BV-2	row_similarity: Row 1 is more similar to the second image because both contain cells that are round, and the background is similar.; reason: The cells in row 2 are more elongated, whereas the second image has rounded cells.	1
cell type	image-based classification	Gemini 1.5	ref4.jpg	BV2_Phase_A4_1_02d08h00m_3	BV-2	row: Row 1; reason: The cells in Row 1 are round, similar to the cells in the second image. The cells in Row 2 have an irregular, elongated shape.	1
cell type	image-based classification	Gemini 1.5	ref4.jpg	BV2_Phase_A4_1_02d12h00m_4	BV-2	row: Row 1; reason: The cells in the second image are round and densely packed, which is similar to the cells in Row 1. The cells in Row 2 are more elongated and have a different shape.	1
cell type	image-based classification	Gemini 1.5	ref4.jpg	BV2_Phase_A4_1_03d00h00m_2	BV-2	row: Row 1; reason: The cells in Row 1 look more similar to the cells in the second image. The cells in Row 2 appear to be more elongated and have a different shape.	1
cell type	image-based classification	Gemini 1.5	ref4.jpg	BV2_Phase_A4_2_00d08h00m_1	BV-2	row: Row 1; reason: The cells in the second image are round and similar to the cells in Row 1. The cells in Row 2 are more elongated and have a different morphology.	1
cell type	image-based classification	Gemini 1.5	ref4.jpg	BV2_Phase_A4_2_00d12h00m_3	BV-2	row_similarity: Row 1; reason: The second image contains round, circular cells like the examples in Row 1. The cells in Row 2 are more elongated, and not round like the cells in the second image.	1
cell type	image-based classification	Gemini 1.5	ref4.jpg	BV2_Phase_A4_2_01d00h00m_1	BV-2	row: Row 1; reason: The cells in Row 1 are round, similar to the cells in the second image. The cells in Row 2 are elongated, unlike the cells in the second image.	1
cell type	image-based classification	Gemini 1.5	ref4.jpg	BV2_Phase_A4_2_01d08h00m_1	BV-2	row: Row 1; reason: The cells in Row 1 are round and have a similar size and shape to the cells in the second image. The cells in Row 2 are elongated and have a different shape than the cells in the second image.	1
cell type	image-based classification	Gemini 1.5	ref4.jpg	SHSY5Y_Phase_A10_1_00d12h00m_1	SH-SY5Y	row: Row 2; reason: The second image contains cells with long, thin extensions, similar to the cells in Row 2. The cells in Row 1 are more rounded and do not have these extensions.	1
cell type	image-based classification	Gemini 1.5	ref4.jpg	SHSY5Y_Phase_A10_1_01d04h00m_3	SH-SY5Y	row_similarity: Row 2; reason: The second image shows cells with long, thin extensions, which are similar to the cells in Row 2. The cells in Row 1 are rounder and more compact.	1
cell type	image-based classification	Gemini 1.5	ref4.jpg	SHSY5Y_Phase_A10_1_01d20h00m_2	SH-SY5Y	row: Row 2; reason: The cells in Row 2 have a more similar shape and structure to the cells in the second image. The cells in Row 1 are more round and have a more uniform appearance.	1
cell type	image-based classification	Gemini 1.5	ref4.jpg	SHSY5Y_Phase_A10_1_02d04h00m_1	SH-SY5Y	row: Row 2; reason: The cells in Row 2 have a similar branching and spreading morphology to the cells in the second image. The cells in Row 1 are rounder and more compact.	1
cell type	image-based classification	Gemini 1.5	ref4.jpg	SHSY5Y_Phase_A10_1_02d12h00m_2	SH-SY5Y	row: Row 2; reason: The second image shows cells with long, thin extensions, which are characteristic of cells in Row 2. The cells in Row 1 are more rounded.	1
cell type	image-based classification	Gemini 1.5	ref4.jpg	SHSY5Y_Phase_A10_1_02d20h00m_2	SH-SY5Y	row: Row 2; reason: The second image is more similar to Row 2 because it contains cells that have a more elongated and branched morphology, similar to the cells in Row 2. Row 1 contains rounder cells, which are distinct from the cells in the second image.	1
cell type	image-based classification	Gemini 1.5	ref4.jpg	SHSY5Y_Phase_A10_1_03d08h00m_3	SH-SY5Y	row: Row 2; reason: The second image contains cells with visible long processes, which are similar to the cells in Row 2, unlike the round-shaped cells in Row 1.	1
cell type	image-based classification	Gemini 1.5	ref4.jpg	SHSY5Y_Phase_A10_2_01d04h00m_3	SH-SY5Y	row: Row 2; reason: The cells in Row 2 have a similar shape and structure to the cells in the second image. The cells in Row 1 are rounder and more compact.	1
cell type	image-based classification	Gemini 1.5	ref4.jpg	SHSY5Y_Phase_A10_2_02d00h00m_2	SH-SY5Y	row: Row 2; reason: The cells in Row 2 have a more similar shape and structure to the cells in the second image. The cells in Row 1 are more rounded, while the cells in the second image and Row 2 are more elongated and have a more intricate network of processes.	1
cell type	image-based classification	Gemini 1.5	ref4.jpg	SHSY5Y_Phase_A10_2_03d00h00m_2	SH-SY5Y	row: Row 1; reason: The second image contains cells that are round, similar to the cells in Row 1. The cells in Row 2 have an elongated shape with extensions.	0
cell type	image-based classification	Gemini 1.5	ref5.jpg	BV2_Phase_A4_1_00d04h00m_1	BV-2	row: Row 1; reason: The cells in the second image are more rounded and scattered, similar to the cells in Row 1.	1
cell type	image-based classification	Gemini 1.5	ref5.jpg	BV2_Phase_A4_1_00d20h00m_2	BV-2	row: Row 1; reason: The cells in Row 1 are round and look similar in size and shape to the cells in the second image.	1
cell type	image-based classification	Gemini 1.5	ref5.jpg	BV2_Phase_A4_1_01d16h00m_2	BV-2	row: Row 1; reason: The cells in Row 1 look similar in shape and size to the cells in the second image. The cells in Row 2 are much larger and more elongated.	1
cell type	image-based classification	Gemini 1.5	ref5.jpg	BV2_Phase_A4_1_02d08h00m_3	BV-2	row: Row 1; reason: The cells in the second image are round and scattered, similar to the cells in Row 1. The cells in Row 2 appear more elongated and clustered.	1
cell type	image-based classification	Gemini 1.5	ref5.jpg	BV2_Phase_A4_1_02d12h00m_4	BV-2	row: Row 1; reason: The cells in Row 1 are round and similar in appearance to the cells in the second image. The cells in Row 2 are more elongated and have a different appearance.	1
cell type	image-based classification	Gemini 1.5	ref5.jpg	BV2_Phase_A4_1_03d00h00m_2	BV-2	row: Row 1; reason: The cells in the second image appear round and spread out, similar to the cells in Row 1.	1
cell type	image-based classification	Gemini 1.5	ref5.jpg	BV2_Phase_A4_2_00d08h00m_1	BV-2	row: Row 1; reason: The cells in Row 1 are round, similar to the cells in the second image. Row 2 shows cells with a more elongated shape.	1
cell type	image-based classification	Gemini 1.5	ref5.jpg	BV2_Phase_A4_2_00d12h00m_3	BV-2	row_similarity: Row 1 is more similar to the second image because the cells in both images appear to be round and scattered, whereas the cells in Row 2 appear more elongated and interconnected.; reason: The cells in Row 1 resemble the cells in the second image, while the cells in Row 2 do not.	1
cell type	image-based classification	Gemini 1.5	ref5.jpg	BV2_Phase_A4_2_01d00h00m_1	BV-2	row: Row 1; reason: The cells in Row 1 are round, like the cells in the second image. The cells in Row 2 are more elongated.	1
cell type	image-based classification	Gemini 1.5	ref5.jpg	BV2_Phase_A4_2_01d08h00m_1	BV-2	row_similarity: Row 1; reason: The cells in Row 1 are round and clustered together, similar to the cells in the second image. The cells in Row 2 are more elongated and spread out.	1
cell type	image-based classification	Gemini 1.5	ref5.jpg	SHSY5Y_Phase_A10_1_00d12h00m_1	SH-SY5Y	row_similarity: Row 2; reason: The cells in the second image have a more elongated, branched shape with protrusions, similar to the cells in Row 2 of the first image. Row 1 shows rounder cells which are not as similar to the cells in the second image.	1
cell type	image-based classification	Gemini 1.5	ref5.jpg	SHSY5Y_Phase_A10_1_01d04h00m_3	SH-SY5Y	row: Row 2; reason: The cells in Row 2 have a similar branching structure to the cells in the second image. The cells in Row 1 appear to be rounder and less branched.	1
cell type	image-based classification	Gemini 1.5	ref5.jpg	SHSY5Y_Phase_A10_1_01d20h00m_2	SH-SY5Y	row: Row 2; reason: The cells in Row 2 have a more elongated shape and are more connected to each other, similar to the cells in the second image.	1
cell type	image-based classification	Gemini 1.5	ref5.jpg	SHSY5Y_Phase_A10_1_02d04h00m_1	SH-SY5Y	row: Row 2; reason: The cells in Row 2 have a similar shape and morphology to the cells in the second image. The cells in Row 1 are more rounded and less spread out.	1
cell type	image-based classification	Gemini 1.5	ref5.jpg	SHSY5Y_Phase_A10_1_02d12h00m_2	SH-SY5Y	row_similarity: Row 2; reason: The second image has cells that are more spread out and have a more elongated, spindly shape, which is similar to the cells in row 2.	1
cell type	image-based classification	Gemini 1.5	ref5.jpg	SHSY5Y_Phase_A10_1_02d20h00m_2	SH-SY5Y	row: Row 2; reason: The cells in Row 2 are more spread out and elongated, similar to the cells in the second image. The cells in Row 1 are rounder and more clustered, unlike the cells in the second image.	1
cell type	image-based classification	Gemini 1.5	ref5.jpg	SHSY5Y_Phase_A10_1_03d08h00m_3	SH-SY5Y	row: Row 2; reason: The second image contains cells with a more elongated and connected shape, similar to the cells in Row 2. The cells in Row 1 are more rounded and isolated, making them less similar to the second image.	1
cell type	image-based classification	Gemini 1.5	ref5.jpg	SHSY5Y_Phase_A10_2_01d04h00m_3	SH-SY5Y	row: Row 2; reason: The cells in Row 2 are more spread out and have a more complex shape, which is similar to the cells in the second image.	1
cell type	image-based classification	Gemini 1.5	ref5.jpg	SHSY5Y_Phase_A10_2_02d00h00m_2	SH-SY5Y	row: Row 2; reason: The cells in Row 2 appear to have extensions coming off of them, like the cells in the second image. The cells in Row 1 are more round and don't have the extensions, similar to the cells in the second image.	1
cell type	image-based classification	Gemini 1.5	ref5.jpg	SHSY5Y_Phase_A10_2_03d00h00m_2	SH-SY5Y	row_similarity: Row 2; reason: The cells in row 2 have a similar morphology to the cells in the second image. They both have a more elongated, branched shape, while the cells in row 1 are more rounded and lack the branching structure.	1
cell type	text-based classification	GPT-4o	ref1.jpg	BV2_Phase_A4_1_00d04h00m_1	BV-2	The image is more consistent with Row 1. The cells appear dispersed, mainly singular, and small, with a lower density, suggesting a less differentiated state or early growth stage typical of suspended or non-adherent cells.	1
cell type	text-based classification	GPT-4o	ref1.jpg	BV2_Phase_A4_1_00d20h00m_2	BV-2	The image is more consistent with Row 1. The cells are dispersed, mainly singular with few clusters, and appear round and small, which aligns with the description of cells in Row 1 being in a lower density or early growth stage, and possibly being suspended or non-adherent.	1
cell type	text-based classification	GPT-4o	ref1.jpg	BV2_Phase_A4_1_01d16h00m_2	BV-2	The image is more consistent with Row 1. The cells are dispersed and mainly singular with very few clusters, and they appear round and small, fitting the description of Row 1.	1
cell type	text-based classification	GPT-4o	ref1.jpg	BV2_Phase_A4_1_02d08h00m_3	BV-2	The given image is more consistent with Row 1. The cells appear to be round and small, with a dispersed distribution, indicating lower density, which aligns with the description of Row 1.	1
cell type	text-based classification	GPT-4o	ref1.jpg	BV2_Phase_A4_1_02d12h00m_4	BV-2	The image is more consistent with Row 2 based on the descriptions. The cells are densely packed and exhibit more interactions, which suggests a higher cell density or later growth stage, typical of Row 2.	0
cell type	text-based classification	GPT-4o	ref1.jpg	BV2_Phase_A4_1_03d00h00m_2	BV-2	The given image is more consistent with Row 2 based on the descriptions. The cells appear densely packed and tightly interacting, which aligns with the characteristics of a higher cell density or a later growth stage described for Row 2.	0
cell type	text-based classification	GPT-4o	ref1.jpg	BV2_Phase_A4_2_00d08h00m_1	BV-2	The image is more consistent with Row 1. The cells are dispersed, mostly singular, and appear to be small and round, indicating a lower density or early growth stage, as well as characteristics typical of suspended or non-adherent cells.	1
cell type	text-based classification	GPT-4o	ref1.jpg	BV2_Phase_A4_2_00d12h00m_3	BV-2	The given image is more consistent with Row 1. The cells are mostly dispersed, appear singular, and have a round shape, which aligns with the description of Row 1 for lower density or early growth stages.	1
cell type	text-based classification	GPT-4o	ref1.jpg	BV2_Phase_A4_2_01d00h00m_1	BV-2	The image is more consistent with Row 1. The cells are dispersed, mostly singular or in small clusters, and appear to be round and small. This matches the characteristics described for Row 1, indicating a low density or early growth stage.	1
cell type	text-based classification	GPT-4o	ref1.jpg	BV2_Phase_A4_2_01d08h00m_1	BV-2	The image is more consistent with Row 1 based on the descriptions: - The cells are dispersed and mainly singular with few clusters, indicating lower density. - The cells appear to be round and small, typical for non-adherent cells. - The sparse distribution may imply a suspension culture environment.	1
cell type	text-based classification	GPT-4o	ref1.jpg	SHSY5Y_Phase_A10_1_00d12h00m_1	SH-SY5Y	Based on the descriptions provided, the image is more consistent with Row 2. The cells appear elongated and spindle-like, indicating they are likely adherent, which matches the characteristics outlined in Row 2. Additionally, the cells show some signs of interaction and are not uniformly singular, suggesting a higher density or more developed state compared to the sparse, round cells of Row 1.	1
cell type	text-based classification	GPT-4o	ref1.jpg	SHSY5Y_Phase_A10_1_01d04h00m_3	SH-SY5Y	The given image is more consistent with Row 2. The cells are densely packed, showing interactions and an elongated, spindle-like shape, suggesting they are adherent and possibly fibroblast-like, which matches the description of Row 2.	1
cell type	text-based classification	GPT-4o	ref1.jpg	SHSY5Y_Phase_A10_1_01d20h00m_2	SH-SY5Y	The image is more consistent with Row 2. The cells are densely packed and exhibit elongated, spindle-like shapes with visible extensions, suggesting they are adherent, typical of later growth stages or fibroblast-like cells.	1
cell type	text-based classification	GPT-4o	ref1.jpg	SHSY5Y_Phase_A10_1_02d04h00m_1	SH-SY5Y	The image is more consistent with Row 2. The cells appear densely packed with elongated, spindle-like shapes and visible extensions, consistent with adherent cells.	1
cell type	text-based classification	GPT-4o	ref1.jpg	SHSY5Y_Phase_A10_1_02d12h00m_2	SH-SY5Y	The image is more consistent with Row 2. The cells appear densely packed, exhibit elongated and spindle-like shapes, and seem to be adherent, which aligns with the characteristics described for Row 2.	1
cell type	text-based classification	GPT-4o	ref1.jpg	SHSY5Y_Phase_A10_1_02d20h00m_2	SH-SY5Y	The image is more consistent with Row 2. The cells appear to be densely packed, with elongated, spindle-like shapes, and visible extensions, suggesting an adherent growth pattern typical of fibroblast-like or more differentiated cells.	1
cell type	text-based classification	GPT-4o	ref1.jpg	SHSY5Y_Phase_A10_1_03d08h00m_3	SH-SY5Y	The image is more consistent with Row 2. The cells appear densely packed, with elongated, spindle-like shapes and visible extensions, indicating they are likely adherent and grown on a substrate. These characteristics suggest a later growth stage or more differentiated state, similar to fibroblast-like cells.	1
cell type	text-based classification	GPT-4o	ref1.jpg	SHSY5Y_Phase_A10_2_01d04h00m_3	SH-SY5Y	The image is more consistent with **Row 2**. The cells appear elongated and spindle-like with visible extensions, indicating adherence and higher cell density, aligning with the description of more developed, fibroblast-like cells.	1
cell type	text-based classification	GPT-4o	ref1.jpg	SHSY5Y_Phase_A10_2_02d00h00m_2	SH-SY5Y	The image is more consistent with Row 2. The cells appear densely packed with elongated, spindle-like shapes and extensions, indicating they are likely adherent and possibly represent a later growth stage. This aligns with the description provided for Row 2.	1
cell type	text-based classification	GPT-4o	ref1.jpg	SHSY5Y_Phase_A10_2_03d00h00m_2	SH-SY5Y	The image is more consistent with Row 2. The cells are densely packed, exhibit elongated and spindle-like shapes, and appear to be adherent, matching the characteristics described for Row 2.	1
cell type	text-based classification	GPT-4o	ref2.jpg	BV2_Phase_A4_1_00d04h00m_1	BV-2	The image is more consistent with **Row 1**. The cells appear small and round, are dispersed without contact, and have a relatively low density, with clear spaces between them, indicative of suspended, non-adherent cells.	1
cell type	text-based classification	GPT-4o	ref2.jpg	BV2_Phase_A4_1_00d20h00m_2	BV-2	The image is more consistent with Row 1 based on the descriptions. The cells appear small, round, and dispersed, with clear spaces between them, indicating they are likely suspended, non-adherent cells.	1
cell type	text-based classification	GPT-4o	ref2.jpg	BV2_Phase_A4_1_01d16h00m_2	BV-2	The given image is more consistent with **Row 1**. The cells appear small and round, they are dispersed with clear spaces between them, and they do not form an interconnected network, suggesting they are suspended, non-adherent cells.	1
cell type	text-based classification	GPT-4o	ref2.jpg	BV2_Phase_A4_1_02d08h00m_3	BV-2	The given image is more consistent with Row 1. The cells appear small, round, and are dispersed, without forming interconnected networks, which aligns with the description of non-adherent, suspension-like cells.	1
cell type	text-based classification	GPT-4o	ref2.jpg	BV2_Phase_A4_1_02d12h00m_4	BV-2	The image is more consistent with **Row 1**. The cells appear small, round, and dispersed, with clear spaces between them, indicating they are non-adherent and likely suspension cells.	1
cell type	text-based classification	GPT-4o	ref2.jpg	BV2_Phase_A4_1_03d00h00m_2	BV-2	The image is more consistent with Row 1. The cells are small, round, and appear dispersed with clear spaces between them, which aligns with the description of suspended, non-adherent cells.	1
cell type	text-based classification	GPT-4o	ref2.jpg	BV2_Phase_A4_2_00d08h00m_1	BV-2	The image is more consistent with **Row 1**. The cells appear small, round, and dispersed with clear spaces between them, indicative of non-adherent, suspension cells.	1
cell type	text-based classification	GPT-4o	ref2.jpg	BV2_Phase_A4_2_00d12h00m_3	BV-2	The image is more consistent with **Row 1**. The cells appear small and round, are dispersed without contact, and have a low density, matching the description of suspension cells like blood cells or cells in a suspension culture.	1
cell type	text-based classification	GPT-4o	ref2.jpg	BV2_Phase_A4_2_01d00h00m_1	BV-2	The image is more consistent with Row 1 based on the descriptions you provided. The cells appear small and round, are dispersed with some clear spaces between them, and are not forming a dense monolayer. This suggests they are likely non-adherent cells, similar to what is described in Row 1.	1
cell type	text-based classification	GPT-4o	ref2.jpg	BV2_Phase_A4_2_01d08h00m_1	BV-2	The image is more consistent with **Row 1** based on the descriptions. The cells appear small and round, are dispersed, and have clear spaces between them, indicating they are likely suspended, non-adherent cells.	1
cell type	text-based classification	GPT-4o	ref2.jpg	SHSY5Y_Phase_A10_1_00d12h00m_1	SH-SY5Y	The image is more consistent with **Row 2**. The cells appear elongated and spread out, typical of adherent cells. They form a network and are in contact with each other, indicating a higher cell density and growth on a surface.	1
cell type	text-based classification	GPT-4o	ref2.jpg	SHSY5Y_Phase_A10_1_01d04h00m_3	SH-SY5Y	The image is more consistent with Row 2. The cells appear elongated and interconnected, forming a network, which is typical of adherent cells like fibroblasts or epithelial cells. The arrangement suggests the cells are growing on a surface, which is characteristic of the description for Row 2.	1
cell type	text-based classification	GPT-4o	ref2.jpg	SHSY5Y_Phase_A10_1_01d20h00m_2	SH-SY5Y	The image is more consistent with Row 2. The cells are elongated, appear to be interconnected, forming a network, and have a relatively higher density typical of adherent cells.	1
cell type	text-based classification	GPT-4o	ref2.jpg	SHSY5Y_Phase_A10_1_02d04h00m_1	SH-SY5Y	The image is more consistent with **Row 2**. The cells have an elongated, spread-out shape, are interconnected, and form a network or sheet, which is typical of adherent cells like fibroblasts or epithelial cells. The cell density is higher with cells touching or overlapping, indicative of a confluent or nearly confluent monolayer.	1
cell type	text-based classification	GPT-4o	ref2.jpg	SHSY5Y_Phase_A10_1_02d12h00m_2	SH-SY5Y	The given image is more consistent with Row 2. The cells have an elongated, spread-out shape and appear interconnected, forming a network or sheet. The cell density is higher, with cells touching or overlapping, indicative of a confluent or nearly confluent monolayer, typical of adherent cells.	1
cell type	text-based classification	GPT-4o	ref2.jpg	SHSY5Y_Phase_A10_1_02d20h00m_2	SH-SY5Y	The image is more consistent with **Row 2**. The cells have an elongated, spread-out shape, are interconnected, forming a network or sheet, and the density is higher with cells touching or overlapping, which is indicative of adherent cells like fibroblasts or epithelial cells.	1
cell type	text-based classification	GPT-4o	ref2.jpg	SHSY5Y_Phase_A10_1_03d08h00m_3	SH-SY5Y	The given image is more consistent with **Row 2** based on the descriptions provided. The cells have an elongated, spread-out shape and are interconnected, forming a network or sheet, typical of adherent cells. The density appears higher, with some areas where cells are in contact or overlapping, indicative of a confluent or nearly confluent monolayer.	1
cell type	text-based classification	GPT-4o	ref2.jpg	SHSY5Y_Phase_A10_2_01d04h00m_3	SH-SY5Y	The given image is more consistent with Row 2. The cells have an elongated, spread-out shape and are interconnected, indicating they are adherent cells forming a network or sheet, typical of a confluent or nearly confluent monolayer.	1
cell type	text-based classification	GPT-4o	ref2.jpg	SHSY5Y_Phase_A10_2_02d00h00m_2	SH-SY5Y	The image is more consistent with Row 2. The cells appear elongated and spread out, forming a network, and are indicative of adherent cells, as described in Row 2’s features. The density also matches the description of a higher density with interconnected cells.	1
cell type	text-based classification	GPT-4o	ref2.jpg	SHSY5Y_Phase_A10_2_03d00h00m_2	SH-SY5Y	The given image is more consistent with **Row 2**. The cells have an elongated, spread-out shape and are interconnected, forming a network or sheet, which indicates they are adherent cells. The density is higher, with cells touching or overlapping.	1
cell type	text-based classification	GPT-4o	ref3.jpg	BV2_Phase_A4_1_00d04h00m_1	BV-2	The image is more consistent with Row 1. The cells appear to be sparsely distributed, round, and not interacting much with one another, indicating non-adherent or suspension cells.	1
cell type	text-based classification	GPT-4o	ref3.jpg	BV2_Phase_A4_1_00d20h00m_2	BV-2	The image is more consistent with row 1. The cells appear to be sparsely distributed and round, which aligns with the description of suspension cells that are non-adherent with minimal interaction between them.	1
cell type	text-based classification	GPT-4o	ref3.jpg	BV2_Phase_A4_1_01d16h00m_2	BV-2	The image is more consistent with Row 1. The cells are sparsely distributed, round, and appear to be floating with minimal surface interaction, which aligns with the description of non-adherent or suspension cells in Row 1.	1
cell type	text-based classification	GPT-4o	ref3.jpg	BV2_Phase_A4_1_02d08h00m_3	BV-2	The image is more consistent with Row 1 based on the descriptions provided. The cells appear to be sparsely distributed, round in shape, and seem to be non-adherent, matching the characteristics described for suspension cells in Row 1.	1
cell type	text-based classification	GPT-4o	ref3.jpg	BV2_Phase_A4_1_02d12h00m_4	BV-2	The image is more consistent with Row 1. The cells appear to be round, uniformly shaped, and sparsely distributed, which aligns with the description of non-adherent or suspension cells. They do not seem to show much interaction with the surface or each other.	1
cell type	text-based classification	GPT-4o	ref3.jpg	BV2_Phase_A4_1_03d00h00m_2	BV-2	The image is more consistent with Row 1. The cells are sparsely distributed, round in shape, and appear to be floating, with minimal interaction or clustering, which aligns with non-adherent or suspension cell characteristics.	1
cell type	text-based classification	GPT-4o	ref3.jpg	BV2_Phase_A4_2_00d08h00m_1	BV-2	The given image is more consistent with Row 1. The cells appear to be sparsely distributed, round, and there seems to be minimal interaction with the surface or each other. This aligns with the characteristics of non-adherent or suspension cells described for Row 1.	1
cell type	text-based classification	GPT-4o	ref3.jpg	BV2_Phase_A4_2_00d12h00m_3	BV-2	The image is more consistent with Row 1. The cells appear to be sparsely distributed, round, and lack significant interaction with the surface, which suggests they are non-adherent or suspension cells.	1
cell type	text-based classification	GPT-4o	ref3.jpg	BV2_Phase_A4_2_01d00h00m_1	BV-2	The given image is more consistent with Row 1. The cells appear to be round, sparsely distributed, and not densely packed. There is minimal surface interaction, with cells floating in clusters, which aligns with the description of non-adherent suspension cultures in Row 1.	1
cell type	text-based classification	GPT-4o	ref3.jpg	BV2_Phase_A4_2_01d08h00m_1	BV-2	The given image is more consistent with Row 1. The cells appear to be round and more sparsely distributed, indicating that they are non-adherent or suspension cells. They do not seem to interact extensively with each other or the surface, which aligns with the description of Row 1.	1
cell type	text-based classification	GPT-4o	ref3.jpg	SHSY5Y_Phase_A10_1_00d12h00m_1	SH-SY5Y	The image is more consistent with Row 2 based on the descriptions. The cells are adherent, spindle-like, and show extensive contact with each other, forming networks, which align with the characteristics described for Row 2.	1
cell type	text-based classification	GPT-4o	ref3.jpg	SHSY5Y_Phase_A10_1_01d04h00m_3	SH-SY5Y	The image is more consistent with Row 2. The cells are elongated, spindle-like, and adherent, showing extensive contact and forming networks, which matches the description of Row 2.	1
cell type	text-based classification	GPT-4o	ref3.jpg	SHSY5Y_Phase_A10_1_01d20h00m_2	SH-SY5Y	The given image is more consistent with Row 2. The cells are densely packed, adherent, and have elongated, spindle-like shapes, suggesting contact and network formation typical of adherent cells.	1
cell type	text-based classification	GPT-4o	ref3.jpg	SHSY5Y_Phase_A10_1_02d04h00m_1	SH-SY5Y	The image is more consistent with Row 2. The cells appear to be densely packed, elongated, and show surface adherence, forming networks and extensive contact with each other, which aligns with the description provided for cells in Row 2.	1
cell type	text-based classification	GPT-4o	ref3.jpg	SHSY5Y_Phase_A10_1_02d12h00m_2	SH-SY5Y	The image is more consistent with Row 2. The cells are densely packed, appear to be adherent with an elongated, spindle-like shape, and show extensive contact with each other, forming networks. These characteristics align with the description of Row 2.	1
cell type	text-based classification	GPT-4o	ref3.jpg	SHSY5Y_Phase_A10_1_02d20h00m_2	SH-SY5Y	The image is more consistent with Row 2. The cells appear to be densely packed, adherent, and forming networks with elongated, spindle-like shapes, indicating surface interaction.	1
cell type	text-based classification	GPT-4o	ref3.jpg	SHSY5Y_Phase_A10_1_03d08h00m_3	SH-SY5Y	The image is more consistent with **Row 2**. It shows densely packed cells with an elongated, spindle-like shape, characteristic of adherent cells which display surface interaction and extensive networking.	1
cell type	text-based classification	GPT-4o	ref3.jpg	SHSY5Y_Phase_A10_2_01d04h00m_3	SH-SY5Y	The image is more consistent with Row 2. The cells appear to be adherent with an elongated, spindle-like shape and show interactions with each other, forming networks, which aligns with the description of Row 2.	1
cell type	text-based classification	GPT-4o	ref3.jpg	SHSY5Y_Phase_A10_2_02d00h00m_2	SH-SY5Y	The image is more consistent with Row 2. The cells appear to be densely packed and adherent, exhibiting elongated and spindle-like shapes, as well as extensive contact and network formation, which aligns with the description of adherent cells in Row 2.	1
cell type	text-based classification	GPT-4o	ref3.jpg	SHSY5Y_Phase_A10_2_03d00h00m_2	SH-SY5Y	The given image is more consistent with Row 2 based on the descriptions. The cells are densely packed, appear to be adherent, and show elongated, spindle-like shapes with extensive contact forming networks.	1
cell type	text-based classification	GPT-4o	ref4.jpg	BV2_Phase_A4_1_00d04h00m_1	BV-2	The image is more consistent with Row 1. The cells appear rounded and scattered, indicating a less adherent state, which aligns with the description for Row 1.	1
cell type	text-based classification	GPT-4o	ref4.jpg	BV2_Phase_A4_1_00d20h00m_2	BV-2	The image is more consistent with Row 1. The cells appear rounded and scattered with noticeable clustering but maintain a generally isolated appearance, suggesting a less adherent or suspended state.	1
cell type	text-based classification	GPT-4o	ref4.jpg	BV2_Phase_A4_1_01d16h00m_2	BV-2	The image is more consistent with **Row 1**. The cells appear rounded and scattered, with noticeable clustering but generally maintaining an isolated appearance, indicating a less adherent or suspended state.	1
cell type	text-based classification	GPT-4o	ref4.jpg	BV2_Phase_A4_1_02d08h00m_3	BV-2	The image is more consistent with Row 1. The cells appear rounded and are scattered throughout the field, suggesting a suspended or less adherent state. Additionally, there is noticeable clustering, but each cell maintains a generally isolated appearance, which aligns with the characteristics described for Row 1.	1
cell type	text-based classification	GPT-4o	ref4.jpg	BV2_Phase_A4_1_02d12h00m_4	BV-2	The image is more consistent with Row 1. The cells appear rounded and scattered, suggesting a suspended or less adherent state. There is noticeable clustering, but each cell maintains an isolated appearance, indicating low surface adherence.	1
cell type	text-based classification	GPT-4o	ref4.jpg	BV2_Phase_A4_1_03d00h00m_2	BV-2	The image is more consistent with Row 1. The cells appear rounded and scattered throughout, indicating a likely suspended or less adherent state, as described in Row 1.	1
cell type	text-based classification	GPT-4o	ref4.jpg	BV2_Phase_A4_2_00d08h00m_1	BV-2	The given image is more consistent with Row 1. The cells appear rounded and scattered, which is indicative of a suspended or less adherent state. The clustering is visible but maintains isolated appearances with less direct contact, fitting the description of cells in Row 1.	1
cell type	text-based classification	GPT-4o	ref4.jpg	BV2_Phase_A4_2_00d12h00m_3	BV-2	The given image is more consistent with Row 1. The cells appear rounded and scattered, with a noticeable clustering and isolated appearance, indicative of a suspended or less adherent state.	1
cell type	text-based classification	GPT-4o	ref4.jpg	BV2_Phase_A4_2_01d00h00m_1	BV-2	The image is more consistent with Row 1. The cells appear rounded and are scattered throughout the field with noticeable clustering and low adherence, indicating a suspended or less adherent state.	1
cell type	text-based classification	GPT-4o	ref4.jpg	BV2_Phase_A4_2_01d08h00m_1	BV-2	The image is more consistent with Row 1. The cells appear rounded and are scattered throughout the field, with noticeable clustering but generally maintaining isolated appearances, which aligns with a suspended or less adherent state as described in Row 1.	1
cell type	text-based classification	GPT-4o	ref4.jpg	SHSY5Y_Phase_A10_1_00d12h00m_1	SH-SY5Y	The image is more consistent with Row 2. The cells display a spread-out, elongated morphology with visible extensions, indicating strong adherence to the surface. This aligns with descriptions of fibroblast-like or epithelial cells forming a monolayer.	1
cell type	text-based classification	GPT-4o	ref4.jpg	SHSY5Y_Phase_A10_1_01d04h00m_3	SH-SY5Y	The image is more consistent with Row 2. The cells show elongated, spread-out structures with visible extensions, indicating an adherent phenotype typical of fibroblast-like or epithelial cells. They also seem to form a more network-like or connected pattern, suggesting adherence to a surface.	1
cell type	text-based classification	GPT-4o	ref4.jpg	SHSY5Y_Phase_A10_1_01d20h00m_2	SH-SY5Y	The given image is more consistent with Row 2 based on the descriptions. The cells display an elongated, spread-out morphology with visible extensions or projections, suggesting strong adherence reminiscent of fibroblast-like or epithelial cells.	1
cell type	text-based classification	GPT-4o	ref4.jpg	SHSY5Y_Phase_A10_1_02d04h00m_1	SH-SY5Y	The image is more consistent with Row 2. The cells have an elongated, spread-out morphology with visible extensions, indicating they are likely adherent and interacting with the substrate, consistent with fibroblast-like or epithelial cells.	1
cell type	text-based classification	GPT-4o	ref4.jpg	SHSY5Y_Phase_A10_1_02d12h00m_2	SH-SY5Y	The image is more consistent with Row 2. The cells have a spread-out, elongated morphology with visible extensions and projections, indicative of an adherent cell type. They appear to form a network-like pattern typical of cells adhering to a surface, such as fibroblast-like or epithelial cells.	1
cell type	text-based classification	GPT-4o	ref4.jpg	SHSY5Y_Phase_A10_1_02d20h00m_2	SH-SY5Y	The image is more consistent with **row 2**. The cells appear elongated and spread out with visible extensions, indicating an adherent phenotype typical of fibroblast-like or epithelial cells. The pattern suggests interaction and adherence to a surface, forming a connected network, rather than being in a suspended or non-adherent state.	1
cell type	text-based classification	GPT-4o	ref4.jpg	SHSY5Y_Phase_A10_1_03d08h00m_3	SH-SY5Y	The image is more consistent with **row 2**. The cells exhibit a spread-out, elongated morphology with visible extensions, suggesting an adherent phenotype typical of fibroblast-like or epithelial cells. The connected pattern further indicates interaction and adherence to a surface.	1
cell type	text-based classification	GPT-4o	ref4.jpg	SHSY5Y_Phase_A10_2_01d04h00m_3	SH-SY5Y	The image is more consistent with Row 2. The cells have an elongated and spread-out morphology with visible extensions or projections, indicating an adherent phenotype typical of fibroblast-like or epithelial cells.	1
cell type	text-based classification	GPT-4o	ref4.jpg	SHSY5Y_Phase_A10_2_02d00h00m_2	SH-SY5Y	The image is more consistent with **Row 2**. The cells in the image have a spread-out, elongated morphology with visible extensions or projections. They form a more network-like pattern, indicating strong adherence to a substrate, typical of fibroblast-like or epithelial cells.	1
cell type	text-based classification	GPT-4o	ref4.jpg	SHSY5Y_Phase_A10_2_03d00h00m_2	SH-SY5Y	The image is more consistent with **Row 2**. The cells are spread out with elongated structures and visible extensions, indicating an adherent phenotype typical of cells such as fibroblast-like or epithelial cells. The pattern suggests a strong adherence to the substrate, characteristic of cells forming a monolayer.	1
cell type	text-based classification	GPT-4o	ref5.jpg	BV2_Phase_A4_1_00d04h00m_1	BV-2	The image is more consistent with Row 1 based on the descriptions. The cells appear round and clustered, typical of suspension cells, and the density is lower.	1
cell type	text-based classification	GPT-4o	ref5.jpg	BV2_Phase_A4_1_00d20h00m_2	BV-2	The image is more consistent with Row 1, as it shows round, clustered cells typical of suspension cells and appears to have a higher density with tightly packed clusters.	1
cell type	text-based classification	GPT-4o	ref5.jpg	BV2_Phase_A4_1_01d16h00m_2	BV-2	The image is more consistent with Row 1. The cells are round, clustered, and appear to be in higher density, typical of suspension cells that grow in aggregates rather than spreading out.	1
cell type	text-based classification	GPT-4o	ref5.jpg	BV2_Phase_A4_1_02d08h00m_3	BV-2	The image is more consistent with Row 1. The cells appear round, clustered, and densely packed, which matches the description of non-adherent suspension cells described for Row 1.	1
cell type	text-based classification	GPT-4o	ref5.jpg	BV2_Phase_A4_1_02d12h00m_4	BV-2	The image is more consistent with Row 1. The cells appear round and clustered, which is typical of suspension cells that do not adhere to a surface. The density and clustered arrangement in the image suggest non-adherent cell cultures.	1
cell type	text-based classification	GPT-4o	ref5.jpg	BV2_Phase_A4_1_03d00h00m_2	BV-2	The given image is more consistent with Row 1. The cells appear round and clustered, typical of suspension cells that do not adhere to a surface. There is a higher density with tightly packed clusters, indicating a non-adherent cell culture.	1
cell type	text-based classification	GPT-4o	ref5.jpg	BV2_Phase_A4_2_00d08h00m_1	BV-2	The image is more consistent with Row 1 based on the descriptions provided: - The cells appear round and are clustered, which aligns with the morphology of suspension cells described in Row 1. - The higher density with clustered arrangements suggests the growth pattern typical of non-adherent cell cultures from Row 1.	1
cell type	text-based classification	GPT-4o	ref5.jpg	BV2_Phase_A4_2_00d12h00m_3	BV-2	The image is more consistent with Row 1. The cells appear round and clustered, which is typical of suspension cells that do not adhere to a surface.	1
cell type	text-based classification	GPT-4o	ref5.jpg	BV2_Phase_A4_2_01d00h00m_1	BV-2	The image is more consistent with Row 1. The cells appear round and clustered, which aligns with the description of non-adherent, suspension cells that tend to grow in aggregates.	1
cell type	text-based classification	GPT-4o	ref5.jpg	BV2_Phase_A4_2_01d08h00m_1	BV-2	The image is more consistent with Row 1. The cells are round, clustered, and appear in dense clusters typical of suspension cells, which fits the description provided for Row 1.	1
cell type	text-based classification	GPT-4o	ref5.jpg	SHSY5Y_Phase_A10_1_00d12h00m_1	SH-SY5Y	The image is more consistent with **Row 2**. The cells are elongated and spindle-shaped, indicating they are adherent cells. Additionally, the cells appear more spread out and form a network-like pattern, rather than being tightly clustered.	1
cell type	text-based classification	GPT-4o	ref5.jpg	SHSY5Y_Phase_A10_1_01d04h00m_3	SH-SY5Y	The image is more consistent with Row 2. The cells are elongated and spindle-like, indicating they are likely adherent cells with a network-like pattern. The cells also appear more spread out, suggesting lower density confluence.	1
cell type	text-based classification	GPT-4o	ref5.jpg	SHSY5Y_Phase_A10_1_01d20h00m_2	SH-SY5Y	The cells in the image exhibit elongated, spindle-like shapes and are more spread out, forming a network-like pattern. This is more consistent with the description of Row 2, which describes adherent cells.	1
cell type	text-based classification	GPT-4o	ref5.jpg	SHSY5Y_Phase_A10_1_02d04h00m_1	SH-SY5Y	The image is more consistent with the description of Row 2. The cells appear elongated and spindle-like, suggesting they are adherent and attached to a surface, aligning with the characteristics of an adherent cell culture.	1
cell type	text-based classification	GPT-4o	ref5.jpg	SHSY5Y_Phase_A10_1_02d12h00m_2	SH-SY5Y	The image is more consistent with **Row 2**: - The cells appear elongated and have a spindle-like shape. - The cells are spread out, consistent with lower confluence. - The arrangement suggests they are adherent and form a network-like pattern.	1
cell type	text-based classification	GPT-4o	ref5.jpg	SHSY5Y_Phase_A10_1_02d20h00m_2	SH-SY5Y	The image is more consistent with Row 2. The cells appear elongated with spindle-like shapes and are spread out, suggesting adherent cells with lower density, fitting the description of Row 2.	1
cell type	text-based classification	GPT-4o	ref5.jpg	SHSY5Y_Phase_A10_1_03d08h00m_3	SH-SY5Y	The image is more consistent with Row 2 based on the descriptions. The cells appear elongated with spindle-like shapes and are spread out, which matches the characteristics of adherent cells described in Row 2.	1
cell type	text-based classification	GPT-4o	ref5.jpg	SHSY5Y_Phase_A10_2_01d04h00m_3	SH-SY5Y	The image is more consistent with Row 2. The cells are elongated with distinct, spindle-like shapes and are more spread out, which matches the description for adherent cells in Row 2.	1
cell type	text-based classification	GPT-4o	ref5.jpg	SHSY5Y_Phase_A10_2_02d00h00m_2	SH-SY5Y	The given image is more consistent with Row 2. The cells appear elongated and spindle-like, suggesting they are adherent and attached to a surface. Additionally, the cells are spread out, aligning with the description of Row 2.	1
cell type	text-based classification	GPT-4o	ref5.jpg	SHSY5Y_Phase_A10_2_03d00h00m_2	SH-SY5Y	The given image is more consistent with **Row 2**. The cells are elongated and have a spindle-like shape, typical of adherent cells. They also appear more spread out rather than clustered, matching the description of Row 2.	1
cell state	image-based classification	GPT-4o	ref1.jpg	normal1_1	normal	The second image is more similar to Row 1 in the first image. Both images feature a solid, uniform blue cell, while Row 2 in the first image shows cells with distinct and scattered patterns.	1
cell state	image-based classification	GPT-4o	ref1.jpg	normal1_3	normal	The second image is more similar to Row 1 in the first image. Both show a more uniform, solid blue shape without distinct substructures or clumps, unlike Row 2, which has fragmented and scattered blue areas.	1
cell state	image-based classification	GPT-4o	ref1.jpg	normal1_4	normal	The second image is more similar to Row 1 in the first image. Both display a solid blue cell shape without apparent bright spots or fragmented areas, indicating a similar cell state.	1
cell state	image-based classification	GPT-4o	ref1.jpg	normal1_5	normal	The second image is more similar to Row 1 in the first image. Both images depict a single, large, and evenly stained blue cell shape, unlike the fragmented and scattered appearance of the cells in Row 2.	1
cell state	image-based classification	GPT-4o	ref1.jpg	normal1_6	normal	The second image of a cell is more similar to Row 1 in the first image. Both images in Row 1 and the second image display a solid, uniformly stained structure, indicating a similar cell state, as opposed to the dispersed and fragmented appearance seen in Row 2.	1
cell state	image-based classification	GPT-4o	ref1.jpg	normal1_7	normal	The second image is more similar to the image in Row 1 of the first image. This is because both show a more uniform, solid blue shape, indicating a similar cell state. Row 2 in the first image has a more fragmented appearance with smaller, distinct areas of blue.	1
cell state	image-based classification	GPT-4o	ref1.jpg	normal1_8	normal	The second image is more similar to Row 1 in the first image. Both Row 1 and the second image depict cells with a uniform, solid blue staining, indicating a consistent cell state, unlike Row 2, which shows multiple distinct, punctate areas of staining.	1
cell state	image-based classification	GPT-4o	ref1.jpg	normal6_2	normal	The second image is more similar to Row 1 from the first image. Both images show a solid, uniform shape without apparent internal structures, which corresponds with the cell state depicted in Row 1.	1
cell state	image-based classification	GPT-4o	ref1.jpg	normal6_3	normal	The second image is more similar to Row 1 of the first image. Both have a solid and uniform appearance, with a similar shape and intensity of blue color, indicating they represent cells in a similar state. Row 2, on the other hand, shows a more fragmented or clustered structure, which is different from the second image.	1
cell state	image-based classification	GPT-4o	ref1.jpg	normal6_4	normal	The second image of the cell is more similar to the cell in Row 1 of the first image. Both Row 1 and the second image show cells that are more uniformly filled with blue, indicating a more intact or solid structure, compared to the dispersed or fragmented appearance in Row 2.	1
cell state	image-based classification	GPT-4o	ref1.jpg	sene1_1	senescence	The second image is more similar to Row 2 in the first image. Both show a cell with distinct, separated blue regions, indicative of a more dispersed or segmented state, unlike the solid singular shape seen in Row 1.	1
cell state	image-based classification	GPT-4o	ref1.jpg	sene1_3	senescence	The second image is more similar to Row 2 from the first image. Both feature several distinct blue clusters or dots, suggesting a similar cell state with scattered or fragmented appearance, unlike the more uniform shape in Row 1.	1
cell state	image-based classification	GPT-4o	ref1.jpg	sene1_5	senescence	The second image is more similar to Row 2 of the first image. Both show cells with a spotted or fragmented pattern, indicating a dispersed or more complex structure. Row 1, in contrast, has a more solid and uniform appearance.	1
cell state	image-based classification	GPT-4o	ref1.jpg	sene1_6	senescence	The second image is more similar to Row 2 from the first image. Both the second image and Row 2 show a pattern with multiple bright spots or clusters, indicating a similar state or appearance at a cellular level.	1
cell state	image-based classification	GPT-4o	ref1.jpg	sene6_11	senescence	The second image is more similar to Row 2 in the first image. Both images show cells with a dispersed pattern and multiple highlighted spots within each cell, indicating a similar state or structure.	1
cell state	image-based classification	GPT-4o	ref1.jpg	sene6_3	senescence	The second image is more similar to Row 2 from the first image. Both Row 2 and the second image display a cell with a speckled pattern, indicating the presence of distinct, bright spots within the cell, whereas Row 1 shows a more uniformly stained cell.	1
cell state	image-based classification	GPT-4o	ref1.jpg	sene6_4	senescence	The second image is more similar to Row 2 in the first image. Both Row 2 and the second image display a pattern with distinct, separate blue segments, unlike Row 1, which shows a single, uniform blue shape.	1
cell state	image-based classification	GPT-4o	ref1.jpg	sene6_6	senescence	The second image is more similar to Row 2 in the first image. Both the second image and the examples in Row 2 show cells with a similar pattern of scattered, distinct blue regions, indicating a more granulated or dispersed appearance.	1
cell state	image-based classification	GPT-4o	ref1.jpg	sene6_7	senescence	The second image is more similar to Row 2 from the first image. Both images show cells with a more fragmented and dispersed blue pattern, unlike Row 1, which shows a single, solid blue shape.	1
cell state	image-based classification	GPT-4o	ref1.jpg	sene6_9	senescence	The second image is more similar to Row 2 in the first image. Both Row 2 and the second image show a pattern with multiple bright spots and a more fragmented or scattered appearance, unlike the solid shape seen in Row 1.	1
cell state	image-based classification	GPT-4o	ref2.jpg	normal1_1	normal	The second image is more similar to Row 1 of the first image. Both show a single, large, solid blue shape without the distinct separation seen in Row 2.	1
cell state	image-based classification	GPT-4o	ref2.jpg	normal1_3	normal	The second image is more similar to Row 1 from the first image. Both the second image and Row 1 feature a single, large, oval-shaped blue cell structure, whereas Row 2 shows multiple smaller structures.	1
cell state	image-based classification	GPT-4o	ref2.jpg	normal1_4	normal	The second image is more similar to Row 1 in the first image. Both show a solid, filled blue shape that appears more uniform, while Row 2 has multiple distinct spots or clusters.	1
cell state	image-based classification	GPT-4o	ref2.jpg	normal1_5	normal	The second image is more similar to Row 1 from the first image. Both show a single, solid, blue cell structure without fragmentation, unlike Row 2, which shows multiple smaller, fragmented structures.	1
cell state	image-based classification	GPT-4o	ref2.jpg	normal1_6	normal	The second image is more similar to Row 1. Both the image in Row 1 and the second image depict a single, larger, and more uniformly shaped blue cell, whereas Row 2 shows multiple smaller, fragmented parts of a cell.	1
cell state	image-based classification	GPT-4o	ref2.jpg	normal1_7	normal	The second image is more similar to the image in Row 1 from the first image. Both images show a single, solid, and rounded cell structure. In contrast, Row 2 features a more fragmented and scattered appearance.	1
cell state	image-based classification	GPT-4o	ref2.jpg	normal1_8	normal	The image in the second picture is more similar to Row 1 in the first image. Both images feature a singular, solid, roughly oval-shaped blue cell with a consistent glow and no distinct internal structures, unlike the multiple fragmented shapes seen in Row 2.	1
cell state	image-based classification	GPT-4o	ref2.jpg	normal6_2	normal	The second image is more similar to "Row 1" in the first image. Both images show a single, solid, and oval-shaped blue structure, whereas "Row 2" shows multiple smaller structures.	1
cell state	image-based classification	GPT-4o	ref2.jpg	normal6_3	normal	The second image is more similar to Row 1 of the first image. Both images show a single, large, and rounded cell without distinct internal structures, as opposed to the multiple smaller structures seen in Row 2.	1
cell state	image-based classification	GPT-4o	ref2.jpg	normal6_4	normal	The second image of a cell is more similar to Row 1 in the first image. Both show a single, solid blue shape that appears dense and rounded, whereas Row 2 depicts multiple smaller, fragmented shapes.	1
cell state	image-based classification	GPT-4o	ref2.jpg	sene1_1	senescence	The second image is more similar to Row 2 of the first image. Both Row 2 and the second image feature multiple smaller bright spots against a dark background, indicating a similar pattern and structure.	1
cell state	image-based classification	GPT-4o	ref2.jpg	sene1_3	senescence	The second image is more similar to Row 2 from the first image. Both the second image and Row 2 feature multiple smaller, distinct blue structures rather than a single, larger shape like in Row 1.	1
cell state	image-based classification	GPT-4o	ref2.jpg	sene1_5	senescence	The second image is more similar to Row 2 from the first image. Both the second image and Row 2 feature cells that are more fragmented and consist of separate clusters, rather than a single solid shape like in Row 1.	1
cell state	image-based classification	GPT-4o	ref2.jpg	sene1_6	senescence	The second image is more similar to Row 2 from the first image. Both Row 2 and the second image show cells with a more fragmented appearance with multiple bright spots, unlike Row 1, which displays a solid, single mass.	1
cell state	image-based classification	GPT-4o	ref2.jpg	sene6_11	senescence	The second image is more similar to Row 2. Both images showcase clusters of smaller structures, whereas Row 1 features a single, larger contiguous structure.	1
cell state	image-based classification	GPT-4o	ref2.jpg	sene6_3	senescence	The second image is more similar to Row 2 in the first image. Both Row 2 and the second image show a pattern with multiple distinct, clustered bright spots, suggesting a similar cellular state or structure.	1
cell state	image-based classification	GPT-4o	ref2.jpg	sene6_4	senescence	The second image is more similar to the image in Row 2 from the first image. Both images have a fragmented and clustered appearance, unlike Row 1, which is a single, solid shape.	1
cell state	image-based classification	GPT-4o	ref2.jpg	sene6_6	senescence	The second image is more similar to the first image in Row 2. Both images display clusters of structures, suggesting a similar cell state, as opposed to the more uniform, single structure seen in Row 1.	1
cell state	image-based classification	GPT-4o	ref2.jpg	sene6_7	senescence	The second image is more similar to Row 2 in the first image. Both images show a cluster of smaller, distinct shapes rather than the singular, solid shape seen in Row 1.	1
cell state	image-based classification	GPT-4o	ref2.jpg	sene6_9	senescence	The second image is more similar to Row 2 of the first image. Both images in Row 2 and the second image display a pattern with multiple smaller, distinct structures, as opposed to the single, solid structure seen in Row 1.	1
cell state	image-based classification	GPT-4o	ref3.jpg	normal1_1	normal	The cell in the second image is more similar to the cell in Row 1 of the first image. Both have an oval shape and a consistent blue texture, indicating a similar cell state.	1
cell state	image-based classification	GPT-4o	ref3.jpg	normal1_3	normal	The cell in the second image is more similar to the cell in Row 1 of the first image. Both images display a rounded, uniform blue shape. Row 2 shows a more elongated and irregular structure, which differs from the second image.	1
cell state	image-based classification	GPT-4o	ref3.jpg	normal1_4	normal	The second image is more similar to Row 1. Both images depict a blue oval shape with a relatively smooth and solid appearance. Row 2 shows a more segmented and irregular structure, unlike the second image.	1
cell state	image-based classification	GPT-4o	ref3.jpg	normal1_5	normal	The cell in the second image is more similar to Row 1 in the first image. This is because both images show an oval-shaped, solid blue cell structure, with a consistent texture, making them visually similar in shape and appearance.	1
cell state	image-based classification	GPT-4o	ref3.jpg	normal1_6	normal	The second image appears more similar to the images in Row 1. Both the second image and Row 1 examples show cells with a more rounded and filled shape, compared to the more elongated shape in Row 2.	1
cell state	image-based classification	GPT-4o	ref3.jpg	normal1_7	normal	The second image is more similar to Row 1 of the first image. Both the second image and Row 1 feature a cell with a rounded, solid structure, whereas Row 2 shows a more elongated or segmented structure.	1
cell state	image-based classification	GPT-4o	ref3.jpg	normal1_8	normal	The second image is more similar to Row 1 in the first image. Both have a smooth, oval shape with a uniform blue color, whereas Row 2 shows a more irregular and segmented structure.	1
cell state	image-based classification	GPT-4o	ref3.jpg	normal6_2	normal	The second image is more similar to the image in Row 1. Both have a rounded, smooth appearance, indicating similar cell states. The cell in Row 2 is elongated and segmented, which differs from the shape in the second image.	1
cell state	image-based classification	GPT-4o	ref3.jpg	normal6_3	normal	The cell in the second image is more similar to the cell in Row 1 of the first image. Both cells have a rounder, more compact shape, whereas the cell in Row 2 appears elongated and irregular.	1
cell state	image-based classification	GPT-4o	ref3.jpg	normal6_4	normal	The second image is more similar to Row 1 in the first image. Both depict round, evenly-filled blue structures, whereas Row 2 features a segmented or elongated structure.	1
cell state	image-based classification	GPT-4o	ref3.jpg	sene1_1	senescence	The second image is more similar to the example in Row 2 of the first image. Both images display a more elongated and irregular structure with distinct separate areas or clusters, unlike the smooth, oval shape seen in Row 1.	1
cell state	image-based classification	GPT-4o	ref3.jpg	sene1_3	senescence	The second image is more similar to Row 2 in the first image. Both have elongated shapes with distinct, segmented areas that resemble the appearance of multiple clusters or structures. Row 1 has a more singular, oval shape that does not match the multiple clustered appearance in the second image.	1
cell state	image-based classification	GPT-4o	ref3.jpg	sene1_5	senescence	The cell in the second image is more similar to the cell in Row 2 of the first image. Both have an elongated and structured appearance with visible internal detail, unlike the cell in Row 1, which is more rounded and uniform.	1
cell state	image-based classification	GPT-4o	ref3.jpg	sene1_6	senescence	The cell in the second image is more similar to the cell in **Row 2** of the first image. Both images feature cells with a more condensed or irregular structure, compared to the cell in **Row 1**, which appears more oval and less structured.	1
cell state	image-based classification	GPT-4o	ref3.jpg	sene6_11	senescence	The second image is more similar to the example images in Row 2. The reasons are based on visual pattern and structure: 1. **Grouping**: The second image shows a cluster of small, distinct shapes similar to those in Row 2, rather than a single large, blurred structure seen in Row 1. 2. **Shape Complexity**: Row 2 features more intricate structures that align with the details in the second image, …	1
cell state	image-based classification	GPT-4o	ref3.jpg	sene6_3	senescence	The second image is more similar to Row 2 of the first image. Both show cells with a more irregular, segmented pattern, unlike the smoother, oval shape seen in Row 1.	1
cell state	image-based classification	GPT-4o	ref3.jpg	sene6_4	senescence	The second image of the cell is more similar to Row 2 in the first image. Both Row 2 and the second image have a similar elongated and irregular shape with noticeable structures or divisions within the cell, unlike the smoother and more uniform oval shape seen in Row 1.	1
cell state	image-based classification	GPT-4o	ref3.jpg	sene6_6	senescence	The second image is more similar to Row 2 from the first image. Both Row 2 and the second image show structures with a more segmented or elongated and irregular shape, whereas Row 1 has a smoother, more rounded appearance.	1
cell state	image-based classification	GPT-4o	ref3.jpg	sene6_7	senescence	The second image is more similar to Row 2 of the first image. Both feature structures that appear elongated with a segmented appearance, contrasting with the more smooth and oval-shaped structure in Row 1.	1
cell state	image-based classification	GPT-4o	ref3.jpg	sene6_9	senescence	The second image is more similar to Row 2 in the first image. Both show structures that are elongated and have distinct segmented patterns, whereas Row 1 shows a more rounded, uniform shape without segmentation.	1
cell state	image-based classification	GPT-4o	ref4.jpg	normal1_1	normal	The cell in the second image is more similar to the cell in Row 1 of the first image. Both share a similar ovoid shape and smooth, uniform texture. In contrast, the cell in Row 2 is more irregular and has a speckled appearance.	1
cell state	image-based classification	GPT-4o	ref4.jpg	normal1_3	normal	The second image of the cell is more similar to Row 1 from the first image. Both Row 1 and the second image have cells that are more uniformly filled with a blue color and have an oval shape, unlike Row 2, which shows a more granular or segmented appearance.	1
cell state	image-based classification	GPT-4o	ref4.jpg	normal1_4	normal	The second image is more similar to Row 1 in the first image. Both the second image and the image in Row 1 display cells that have a smooth, uniform shape without distinct features or spots, unlike the image in Row 2, which has a more irregular and spotty appearance.	1
cell state	image-based classification	GPT-4o	ref4.jpg	normal1_5	normal	The second image is more similar to Row 1 in the first image. Both the image in Row 1 and the second image have more elongated and smooth shapes, while the image in Row 2 has a more irregular and clustered appearance.	1
cell state	image-based classification	GPT-4o	ref4.jpg	normal1_6	normal	The cell in the second image is more similar to the cell in Row 1 of the first image. Both have a more uniform and elongated shape with relatively smooth edges and consistent staining patterns.	1
cell state	image-based classification	GPT-4o	ref4.jpg	normal1_7	normal	The second image is more similar to Row 1 in the first image. Both the second image and the image in Row 1 have a uniform, solid blue appearance with a smooth outline, while Row 2 has a more segmented and varied structure.	1
cell state	image-based classification	GPT-4o	ref4.jpg	normal1_8	normal	The second image is more similar to Row 1 in the first image. Both the second image and the image in Row 1 feature cells with a smooth, uniform shape and consistent coloration. In contrast, the image in Row 2 shows a cell with a more irregular shape and varied internal structures or intensity.	1
cell state	image-based classification	GPT-4o	ref4.jpg	normal6_2	normal	The cell in the second image is more similar to the example in Row 1 of the first image. Both cells have a similar, relatively smooth and uniform shape with a consistent blue coloration, while Row 2 has a more irregular and fragmented appearance.	1
cell state	image-based classification	GPT-4o	ref4.jpg	normal6_3	normal	The cell in the second image is more similar to the cell in Row 1 of the first image. Both images display cells that appear to have smooth, rounded shapes and uniform intensity, compared to the more granular appearance in Row 2.	1
cell state	image-based classification	GPT-4o	ref4.jpg	normal6_4	normal	The cell in the second image is more similar to the cell in Row 1 of the first image. Both feature a similar solid and smooth blue appearance, as opposed to the more textured or speckled appearance seen in Row 2.	1
cell state	image-based classification	GPT-4o	ref4.jpg	sene1_1	senescence	The image in the second picture is more similar to Row 2 of the first image. Both have a clustered and irregular shape with distinct bright spots, indicating a similar cellular state. Row 1, on the other hand, shows a more uniform shape with fewer distinct bright regions.	1
cell state	image-based classification	GPT-4o	ref4.jpg	sene1_3	senescence	The second image is more similar to Row 2 from the first image. Both images show a cell with a compact shape and numerous bright spots, indicating a similar cell structure or state.	1
cell state	image-based classification	GPT-4o	ref4.jpg	sene1_5	senescence	The second image is more similar to Row 2 from the first image because both show a cellular structure with a similar cluster-like appearance and pattern of brightness. Row 1 shows a more uniformly bright and elongated structure, while Row 2 has a pattern that resembles the second image more closely.	1
cell state	image-based classification	GPT-4o	ref4.jpg	sene1_6	senescence	The cell in the second image is more similar to Row 2 of the first image. Both the second image and Row 2 of the first image show cells with a more speckled or punctate appearance, while Row 1 shows a smoother, more uniform fluorescence.	1
cell state	image-based classification	GPT-4o	ref4.jpg	sene6_11	senescence	The second image is more similar to Row 2 in the first image. Both Row 2 and the second image display a pattern of multiple bright regions, suggesting a clustered or segmented structure within the cell, unlike the more homogeneous and elongated structure seen in Row 1.	1
cell state	image-based classification	GPT-4o	ref4.jpg	sene6_3	senescence	The second image is more similar to Row 2 of the first image. Both Row 2 and the second image show cell structures with distinct, punctate or clustered patterns, while Row 1 shows a smoother and more uniform shape.	1
cell state	image-based classification	GPT-4o	ref4.jpg	sene6_4	senescence	The second image is more similar to the cell in Row 2 of the first image. Both images have a more textured and granular appearance compared to Row 1, which appears smoother and lacks the distinct patterns seen in Row 2.	1
cell state	image-based classification	GPT-4o	ref4.jpg	sene6_6	senescence	The second image is more similar to Row 2 from the first image. Both images feature cells with a more fragmented or dotted structure, as opposed to the smooth and elongated appearance of the cell in Row 1.	1
cell state	image-based classification	GPT-4o	ref4.jpg	sene6_7	senescence	The second image is more similar to Row 2 in the first image. Both cells have a similar pattern of bright spots or structures within a darker blue background, suggesting common features or states.	1
cell state	image-based classification	GPT-4o	ref4.jpg	sene6_9	senescence	The second image is more similar to the images in Row 2 from the first image. Both the second image and the images in Row 2 show a similar pattern of dispersed, distinct bright spots within the cell structure, as opposed to the more uniform appearance in Row 1.	1
cell state	image-based classification	GPT-4o	ref5.jpg	normal1_1	normal	The cell in the second image is more similar to the cell in Row 1 of the first image. Both cells have a rounder shape and a consistent blue coloration, whereas the cell in Row 2 appears more elongated and irregular.	1
cell state	image-based classification	GPT-4o	ref5.jpg	normal1_3	normal	The second image of the cell is more similar to Row 1 in the first image. This is because both have a smooth, more oval appearance and a similar texture with fewer distinct internal structures compared to Row 2, which is more elongated and has more defined internal features.	1
cell state	image-based classification	GPT-4o	ref5.jpg	normal1_4	normal	The second image is more similar to Row 1 in the first image. Both the cell in the second image and the cell in Row 1 have a softer, more rounded shape with a consistent blue color and smoother texture compared to the more elongated and textured appearance of the cells in Row 2.	1
cell state	image-based classification	GPT-4o	ref5.jpg	normal1_5	normal	The cell in the second image is more similar to the cell in Row 2 of the first image. This is because both cells have an elongated and slightly irregular shape with similar texture and distribution of blue staining. Row 1 features a rounder shape, which differs from the second image.	0
cell state	image-based classification	GPT-4o	ref5.jpg	normal1_6	normal	The second image is more similar to the cell in Row 2 of the first image. Both images show cells that have a more elongated and slightly curved shape, whereas the cell in Row 1 is more rounded.	0
cell state	image-based classification	GPT-4o	ref5.jpg	normal1_7	normal	The second image is more similar to the images in Row 1 of the first image. Both have smooth, rounded shapes and a more uniform color distribution. Row 2 images have more irregular shapes and visible internal structures, which differ from the second image.	1
cell state	image-based classification	GPT-4o	ref5.jpg	normal1_8	normal	The second image is more similar to the image in Row 1. Both display a relatively uniform and smooth structure without the prominent texture and pattern seen in Row 2.	1
cell state	image-based classification	GPT-4o	ref5.jpg	normal6_2	normal	The cell in the second image is more similar to the cell in Row 1 of the first image. Both have a more rounded shape and consistent coloring, while the cell in Row 2 is elongated and shows brighter, more varied internal structures.	1
cell state	image-based classification	GPT-4o	ref5.jpg	normal6_3	normal	The second image is more similar to the image in Row 1 of the first image. Both contain a cell that appears oval and has a similar distribution/level of brightness in their blue fluorescence and texture.	1
cell state	image-based classification	GPT-4o	ref5.jpg	normal6_4	normal	The cell in the second image is more similar to the cell in Row 1. Both have an oval shape and a relatively smooth, uniform texture without distinct internal structures. In contrast, the cell in Row 2 has a more irregular shape and visible internal structures.	1
cell state	image-based classification	GPT-4o	ref5.jpg	sene1_1	senescence	The second image is more similar to Row 2 in the first image. Both have a similar elongated shape with distinct bright spots within the blue area.	1
cell state	image-based classification	GPT-4o	ref5.jpg	sene1_3	senescence	The second image of the cell is more similar to Row 2 in the first image. Both show elongated structures with multiple bright spots distributed throughout, while Row 1 depicts a more compact and uniformly colored shape.	1
cell state	image-based classification	GPT-4o	ref5.jpg	sene1_5	senescence	The second image is more similar to Row 2 in the first image. Both have a more elongated shape and a similar pattern of fluorescent markings across the cell.	1
cell state	image-based classification	GPT-4o	ref5.jpg	sene1_6	senescence	The second image is more similar to the image in Row 2 of the first image. Both exhibit a more irregular shape and speckled pattern, with areas of varying brightness which suggest differences in cellular structure or features.	1
cell state	image-based classification	GPT-4o	ref5.jpg	sene6_11	senescence	The second image is more similar to Row 2 from the first image. Both Row 2 and the second image show cells with more defined, segmented structures, more closely resembling the clustering and distinct features visible in the second image.	1
cell state	image-based classification	GPT-4o	ref5.jpg	sene6_3	senescence	The second image is more similar to the examples in Row 2 of the first image. This is because both show cells with more intricate structures and internal detail, while the examples in Row 1 appear more solid and less complex.	1
cell state	image-based classification	GPT-4o	ref5.jpg	sene6_4	senescence	The second image is more similar to Row 2 in the first image. Both images have a similar elongated shape and visible internal structures.	1
cell state	image-based classification	GPT-4o	ref5.jpg	sene6_6	senescence	The second image is more similar to Row 2 in the first image. Both have a more elongated shape with clearly defined structures and variation in brightness, unlike Row 1, which appears more uniformly shaped and colored.	1
cell state	image-based classification	GPT-4o	ref5.jpg	sene6_7	senescence	The second image is more similar to Row 2 from the first image. Both show a more elongated shape with distinct internal structures visible, like clusters or patterns, and this aligns with the features in Row 2.	1
cell state	image-based classification	GPT-4o	ref5.jpg	sene6_9	senescence	The second image appears to be more similar to the cells in **Row 2** of the first image. Both show cells with a more elongated and structured appearance, compared to the more rounded cell in Row 1.	1
cell state	image-based classification	Claude 3.5	ref1.jpg	normal1_1	normal	To answer your question, I'll compare the images in Row 1 and Row 2 of the first image to the second image you've provided. Row 1 shows a single, large, oval-shaped blue object against a dark background. It appears to be a single cell or nucleus, with a relatively smooth and uniform appearance. Row 2 is empty in the image provided. The second image you've asked about shows multiple smaller, irreg…	1
cell state	image-based classification	Claude 3.5	ref1.jpg	normal1_3	normal	To answer your question, I'll compare the images in Row 1 and Row 2 of the first image to the second separate image: Row 1 shows a single, large blue oval shape against a dark background. The blue is fairly uniform in color and the shape is cohesive. Row 2 shows a more scattered pattern of smaller blue spots or fragments against a dark background. These blue areas are less uniform and more disper…	0
cell state	image-based classification	Claude 3.5	ref1.jpg	normal1_4	normal	To answer your question, I'll compare the second image to both rows in the first image: Row 1 shows a single, large, oval-shaped blue object against a dark background. It appears to be one cohesive structure. Row 2 shows multiple smaller, irregularly shaped blue objects scattered across a dark background. These appear to be separate structures clustered together. The second image you're asking ab…	0
cell state	image-based classification	Claude 3.5	ref1.jpg	normal1_5	normal	To answer your question, I'll compare the images in Row 1 and Row 2 of the first image to the second image you've provided: Row 1: This shows a single, large, oval-shaped blue object against a dark background. The object has a somewhat smooth, continuous appearance. Row 2: This displays multiple smaller, irregularly shaped blue objects scattered across a dark background. The objects appear more f…	0
cell state	image-based classification	Claude 3.5	ref1.jpg	normal1_6	normal	To answer your question, I'll analyze both rows from the first image and compare them to the second image: Row 1: This shows a single, large blue oval-shaped object against a dark background. The blue mass appears relatively uniform and cohesive. Row 2: This displays multiple smaller blue dots or fragments spread out against a dark background. The blue areas are dispersed and less cohesive compar…	0
cell state	image-based classification	Claude 3.5	ref1.jpg	normal1_7	normal	To answer your question, I'll compare the second image to both rows in the first image: Row 1: This shows a single, large, oval-shaped blue object against a dark background. The object has a smooth, uniform appearance. Row 2: This displays multiple smaller, irregularly shaped blue objects scattered across a dark background. The objects vary in size and have less defined edges compared to Row 1. T…	0
cell state	image-based classification	Claude 3.5	ref1.jpg	normal1_8	normal	To answer your question, I'll compare the images in Row 1 and Row 2 of the first image to the second image you've described. Row 1: This shows a single large, oval-shaped blue object against a dark background. It appears to be a single cell or nucleus, with a smooth, uniform appearance. Row 2: This image shows multiple smaller, irregularly shaped blue objects scattered across a dark background. T…	0
cell state	image-based classification	Claude 3.5	ref1.jpg	normal6_2	normal	To answer your question, I'll compare the images in Row 1 and Row 2 of the first image to the second image provided: Row 1: This shows a single, large, oval-shaped blue object against a dark background. The blue area is relatively uniform in color and has a smooth, continuous appearance. Row 2: This image shows multiple smaller, irregularly shaped blue objects scattered across a dark background. …	0
cell state	image-based classification	Claude 3.5	ref1.jpg	normal6_3	normal	To compare the images and determine which row is more similar to the second image, let's analyze each: Row 1: This shows a single, large, oval-shaped blue object against a dark background. The blue area appears smooth and uniform in color. Row 2: This image contains multiple smaller, distinct blue spots or regions scattered across a dark background. The blue areas are irregular in shape and distr…	0
cell state	image-based classification	Claude 3.5	ref1.jpg	normal6_4	normal	To answer your question, I'll compare the images in Row 1 and Row 2 of the first image with the second image you've provided: Row 1: This shows a single, large, oval-shaped blue object against a dark background. It appears to be a single cell or nucleus, with a smooth, uniform appearance. Row 2: This image shows multiple smaller blue objects clustered together against a dark background. These app…	0
cell state	image-based classification	Claude 3.5	ref1.jpg	sene1_1	senescence	To answer your question, I'll compare the images in Row 1 and Row 2 of the first image to the second image you've provided: Row 1 shows a single, large, oval-shaped blue object against a dark background. It appears to be a single cell or nucleus. Row 2 shows multiple smaller, irregularly shaped blue objects scattered across the image, also against a dark background. These appear to be multiple ce…	1
cell state	image-based classification	Claude 3.5	ref1.jpg	sene1_3	senescence	To answer your question, I'll analyze both rows from the first image and compare them to the second image: Row 1: This shows a single, large, oval-shaped blue object against a dark background. The object has a smooth, uniform appearance with slight variations in intensity across its surface. Row 2: This image shows multiple smaller, distinct blue spots or clusters scattered across a dark backgrou…	1
cell state	image-based classification	Claude 3.5	ref1.jpg	sene1_5	senescence	To answer your question, I'll compare the images in Row 1 and Row 2 of the first image to the second image you've provided: Row 1: This shows a single, large, oval-shaped blue mass against a dark background. The shape is relatively uniform and continuous. Row 2: This image shows multiple smaller, scattered blue spots or fragments against a dark background. The blue areas are dispersed and less un…	1
cell state	image-based classification	Claude 3.5	ref1.jpg	sene1_6	senescence	To answer your question, I'll compare the images in Row 1 and Row 2 of the first image to the second image you've provided. Row 1 shows a single, large, oval-shaped blue object against a dark background. It appears to be a single cell or nucleus, with a somewhat smooth and uniform appearance. Row 2 shows multiple smaller, irregularly shaped blue objects scattered across a dark background. These a…	1
cell state	image-based classification	Claude 3.5	ref1.jpg	sene6_11	senescence	To answer your question, I'll compare the images in Row 1 and Row 2 of the first image to the second image you've provided: Row 1 shows a single, large, oval-shaped blue object against a dark background. It appears to be one cohesive structure. Row 2 shows multiple smaller blue objects scattered across the image, also against a dark background. These appear to be separate structures clustered tog…	1
cell state	image-based classification	Claude 3.5	ref1.jpg	sene6_3	senescence	To answer your question, I'll compare the images in Row 1 and Row 2 of the first image to the second image you've provided. Row 1 shows a single, large, oval-shaped blue object against a dark background. The object appears to be a single cell or nucleus, with a relatively smooth and uniform appearance. Row 2 contains a more complex image with multiple smaller blue spots or objects scattered acros…	1
cell state	image-based classification	Claude 3.5	ref1.jpg	sene6_4	senescence	To answer your question, I'll compare the images in Row 1 and Row 2 of the first image to the second image provided: Row 1: This shows a single large, oval-shaped blue object against a dark background. It appears to be a single cell or nucleus, with a smooth, uniform appearance. Row 2: This shows multiple smaller, irregularly shaped blue objects scattered across a dark background. These appear to…	1
cell state	image-based classification	Claude 3.5	ref1.jpg	sene6_6	senescence	To answer your question, I'll compare the images in Row 1 and Row 2 of the first image to the second image provided: Row 1: Shows a single, large, oval-shaped blue object against a dark background. It appears to be a single cell or nucleus. Row 2: Shows multiple smaller, scattered blue objects against a dark background. These appear to be multiple cells or cellular components. The second image: D…	1
cell state	image-based classification	Claude 3.5	ref1.jpg	sene6_7	senescence	To answer your question, I'll compare the images in Row 1 and Row 2 of the first image to the second image provided: Row 1 image: This shows a single, large, ovoid-shaped blue mass against a dark background. The blue mass appears relatively uniform in color and density. Row 2 image: This shows multiple smaller, irregularly-shaped blue masses or spots scattered across a dark background. The blue a…	1
cell state	image-based classification	Claude 3.5	ref1.jpg	sene6_9	senescence	To answer your question, I'll compare the images in Row 1 and Row 2 of the first image to the second image: Row 1: This shows a single, large, oval-shaped blue object against a dark background. The blue color is fairly uniform and the shape is distinct. Row 2: This shows multiple smaller, scattered blue objects or spots against a dark background. The blue areas are less uniform and more fragmente…	1
cell state	image-based classification	Claude 3.5	ref2.jpg	normal1_1	normal	To answer your question, I'll compare the images in Row 1 and Row 2 of the first image to the second image you've described. Row 1 shows a single, large, oval-shaped blue object against a dark background. The object has a somewhat fuzzy or cloudy appearance, but maintains a distinct overall shape. Row 2 is empty in the image provided. The second image you've described shows multiple smaller blue …	0
cell state	image-based classification	Claude 3.5	ref2.jpg	normal1_3	normal	Let's analyze the images: Row 1: This shows a single, large, oval-shaped blue object. It appears to be a single cell or nucleus, with a smooth, cohesive structure. Row 2: This image shows multiple smaller, distinct blue objects scattered across a dark background. These appear to be separate cells or cellular components. The second image: This shows multiple smaller blue objects scattered across a…	0
cell state	image-based classification	Claude 3.5	ref2.jpg	normal1_4	normal	To answer your question, I'll compare the images in Row 1 and Row 2 of the first image to the second image you've provided: Row 1 shows a large, single blue oval shape against a dark background. This appears to be an image of a single cell or nucleus. Row 2 is blank in the image provided. The second image you've asked about shows multiple smaller blue shapes clustered together against a dark back…	1
cell state	image-based classification	Claude 3.5	ref2.jpg	normal1_5	normal	Let's analyze the images: Row 1: This shows a single, large, oval-shaped blue structure. It appears to be a single cell or nucleus, with a smooth, uniform appearance and no distinct internal structures visible. Row 2: This image shows multiple smaller, irregularly shaped blue structures. They appear to be separate entities or possibly fragmented parts. The second image: This shows multiple small,…	0
cell state	image-based classification	Claude 3.5	ref2.jpg	normal1_6	normal	To answer your question, I'll compare the images in Row 1 and Row 2 of the first image to the second image you've described. Row 1 shows a single, large blue oval-shaped object against a dark background. This appears to be an image of a single cell or nucleus, with a relatively uniform blue coloration throughout. Row 2 is blank in the image provided. The second image you've described shows multip…	0
cell state	image-based classification	Claude 3.5	ref2.jpg	normal1_7	normal	To answer your question, I'll compare the images in Row 1 and Row 2 of the first image to the second image provided: Row 1: This image shows a large, single blue oval-shaped object against a dark background. It appears to be a single cell or nucleus, with a somewhat uniform blue coloration throughout. Row 2: This image shows multiple smaller blue objects clustered together against a dark backgrou…	0
cell state	image-based classification	Claude 3.5	ref2.jpg	normal1_8	normal	To answer your question, I'll compare the images in Row 1 and Row 2 of the first image to the second image you've described. Row 1: This image shows a large, single blue oval-shaped object against a dark background. It appears to be a single cell or nucleus, with a relatively smooth and cohesive structure. Row 2: This image shows multiple smaller blue objects scattered across a dark background. T…	0
cell state	image-based classification	Claude 3.5	ref2.jpg	normal6_2	normal	To answer your question, I'll compare the images in Row 1 and Row 2 of the first image to the second image you've described. Row 1 shows a single, large, oval-shaped blue object against a dark background. The blue mass appears relatively solid and uniform in color, though with some variations in shading. Row 2 is empty in the image provided. The second image you've described shows multiple smalle…	0
cell state	image-based classification	Claude 3.5	ref2.jpg	normal6_3	normal	To answer your question, I'll compare the images in Row 1 and Row 2 of the first image to the second image you've provided: Row 1 shows a single, large, oval-shaped blue object against a dark background. It appears to be a single cell or cellular structure. Row 2 shows multiple smaller, irregularly shaped blue objects scattered across a dark background. These look like separate cells or cellular …	0
cell state	image-based classification	Claude 3.5	ref2.jpg	normal6_4	normal	To answer your question, I'll compare the images in Row 1 and Row 2 of the first image to the second image provided: Row 1: This shows a large, single blue oval-shaped object against a dark background. The object appears to be a single cell or nucleus, with a relatively smooth and uniform appearance. Row 2: This shows multiple smaller blue objects scattered across a dark background. These appear …	0
cell state	image-based classification	Claude 3.5	ref2.jpg	sene1_1	senescence	To answer your question, I'll compare the images in Row 1 and Row 2 of the first image to the second image: Row 1: This shows a large, single blue oval-shaped object against a dark background. It appears to be a single cell or nucleus, with a somewhat uniform blue coloration throughout. Row 2: This shows multiple smaller blue objects or structures clustered together against a dark background. The…	1
cell state	image-based classification	Claude 3.5	ref2.jpg	sene1_3	senescence	To answer your question, I'll compare the images in Row 1 and Row 2 of the first image to the second image provided: Row 1 contains a single large, oval-shaped blue object against a dark background. It appears to be a single cell or nucleus, with a somewhat uniform blue coloration throughout. Row 2 is empty in the provided image. The second image shows multiple smaller, irregularly shaped blue ob…	1
cell state	image-based classification	Claude 3.5	ref2.jpg	sene1_5	senescence	To answer your question, I'll compare the images in Row 1 and Row 2 of the first image to the second image: Row 1 shows a single, large, oval-shaped blue structure against a dark background. It appears to be a single cell or nucleus, with a somewhat smooth texture and uniform blue coloration. Row 2 shows multiple smaller, irregularly shaped blue structures scattered across a dark background. Thes…	1
cell state	image-based classification	Claude 3.5	ref2.jpg	sene1_6	senescence	To answer your question, I'll compare the images in Row 1 and Row 2 of the first image to the second image provided: Row 1 shows a large, single blue blob-like structure against a dark background. It appears to be a single cell or nucleus, with a somewhat irregular but generally oval shape. Row 2 shows multiple smaller blue spots or fragments spread out against a dark background. These appear to …	1
cell state	image-based classification	Claude 3.5	ref2.jpg	sene6_11	senescence	To answer your question, I'll compare the images in Row 1 and Row 2 of the first image to the second image provided: Row 1 shows a single large, blue, oval-shaped object against a dark background. It appears to be a single cell or nucleus, with a somewhat mottled or textured appearance. Row 2 shows multiple smaller, blue, irregularly shaped objects scattered across a dark background. These appear…	1
cell state	image-based classification	Claude 3.5	ref2.jpg	sene6_3	senescence	To answer your question, I'll compare the images in Row 1 and Row 2 of the first image to the second image you've described. Row 1 shows a single, large, oval-shaped blue object against a dark background. The blue object appears to be a single cell or nucleus, and it has a somewhat smooth, continuous appearance. Row 2 shows multiple smaller blue objects clustered together against a dark backgroun…	1
cell state	image-based classification	Claude 3.5	ref2.jpg	sene6_4	senescence	Let's analyze the images: Row 1: This shows a single, large, blue-colored object that appears to be a cell. It has a smooth, oval shape and a relatively uniform blue color throughout, though with some variations in intensity. Row 2: This image shows multiple smaller blue objects scattered across a dark background. These appear to be separate cells or cell fragments, each much smaller than the sin…	1
cell state	image-based classification	Claude 3.5	ref2.jpg	sene6_6	senescence	To answer your question, I'll compare the images in Row 1 and Row 2 of the first image to the second image: Row 1 shows a single, large, oval-shaped blue object against a dark background. It appears to be a single cell or nucleus, with a somewhat mottled or textured appearance. Row 2 is blank in the image provided. The second image shows multiple smaller, irregular blue shapes clustered together …	1
cell state	image-based classification	Claude 3.5	ref2.jpg	sene6_7	senescence	To answer your question, I'll compare the images in Row 1 and Row 2 of the first image to the second image provided: Row 1 shows a single, large, oval-shaped blue object against a dark background. It appears to be a single cell or cellular structure. Row 2 is blank in the image provided. The second image shows multiple smaller, irregularly shaped blue objects scattered against a dark background. …	1
cell state	image-based classification	Claude 3.5	ref2.jpg	sene6_9	senescence	To answer your question, I'll compare the images in Row 1 and Row 2 of the first image to the second image you've described. Row 1: This shows a single, large, oval-shaped blue structure against a dark background. It appears to be a single cell or nucleus, with a somewhat uniform blue coloration throughout. Row 2: This image shows multiple smaller, scattered blue spots or structures against a dar…	1
cell state	image-based classification	Claude 3.5	ref3.jpg	normal1_1	normal	To answer your question, I'll compare the images in Row 1 and Row 2 of the first image to the second image, and determine which is more similar. Row 1 shows an oval-shaped blue object with a somewhat smooth, continuous appearance. It has a brighter blue color and appears to be more uniformly lit. Row 2 is empty in the image provided. The second image shows an elongated blue shape with a more irre…	1
cell state	image-based classification	Claude 3.5	ref3.jpg	normal1_3	normal	To answer your question, I'll compare the images in Row 1 and Row 2 of the first image to the second image you've provided. Row 1 of the first image shows a blue, oval-shaped structure with a somewhat smooth, uniform appearance. It has a bright blue color and appears to be a single, cohesive unit. Row 2 of the first image is blank, so there's nothing to compare there. The second image you've prov…	1
cell state	image-based classification	Claude 3.5	ref3.jpg	normal1_4	normal	To answer your question, I'll compare the images in Row 1 and Row 2 of the first image to the second image you've provided. Row 1 contains an image of a blue, oval-shaped object with a somewhat smooth, cloudy appearance. It has a relatively uniform blue color throughout. Row 2 is empty in the image provided. The second image you've asked about shows a blue, elongated shape with a more irregular a…	1
cell state	image-based classification	Claude 3.5	ref3.jpg	normal1_5	normal	To answer your question, I'll compare the images in Row 1 and Row 2 of the first image to the second separate image, and determine which is more similar. Row 1 contains an image of an oval-shaped, blue-colored structure with a somewhat smooth, continuous appearance. It has a fairly uniform blue color throughout, though there are some slight variations in intensity. Row 2 is blank in the image pro…	1
cell state	image-based classification	Claude 3.5	ref3.jpg	normal1_6	normal	To answer your question, I'll compare the images in Row 1 and Row 2 of the first image to the second image provided. Row 1 contains an image of a blue, oval-shaped structure with a somewhat smooth and uniform appearance. It has a bright blue color and appears to be a single, cohesive unit. Row 2 is empty in the given image. The second image shows a blue, elongated structure with a more irregular …	1
cell state	image-based classification	Claude 3.5	ref3.jpg	normal1_7	normal	To answer your question, I'll compare the images in Row 1 and Row 2 of the first image to the second image: Row 1 contains an image of a blue, oval-shaped object with a somewhat smooth, uniform appearance. It has a bright blue color and appears to be a single cohesive structure. Row 2 is empty in the provided image, so there's nothing to compare here. The second image shows a blue, elongated stru…	1
cell state	image-based classification	Claude 3.5	ref3.jpg	normal1_8	normal	To answer your question, I'll compare the images in Row 1 and Row 2 of the first image to the second image provided, and determine which is more similar. Row 1 contains an image of a blue, oval-shaped object with a somewhat smooth, uniform appearance. It has a bright blue color and appears to be a single, cohesive structure. Row 2 is empty in the image provided. The second image shows a blue, elo…	1
cell state	image-based classification	Claude 3.5	ref3.jpg	normal6_2	normal	To answer your question, I'll compare the images in Row 1 and Row 2 of the first image to the second image you've provided. Row 1 contains an image of a blue, oval-shaped object with a somewhat smooth, cloudy appearance. It has a uniform blue color throughout. Row 2 is blank in the image provided. The second image you're asking about shows a blue, elongated shape with a more irregular, speckled a…	1
cell state	image-based classification	Claude 3.5	ref3.jpg	normal6_3	normal	To answer your question, I'll compare the images in Row 1 and Row 2 of the first image to the second image provided. Row 1 contains an image of a blue, oval-shaped structure with a somewhat smooth, uniform appearance. It has a bright blue color and appears to be a single, cohesive unit. Row 2 is empty in the image provided. The second image shows a blue, elongated structure with a more complex in…	1
cell state	image-based classification	Claude 3.5	ref3.jpg	normal6_4	normal	To answer your question, I'll compare the images in Row 1 and Row 2 of the first image to the second image, and determine which is more similar. Row 1 contains an image of a blue, oval-shaped structure with a somewhat smooth and uniform appearance. It has a bright blue color and appears to be a single, cohesive unit. Row 2 is empty in the image provided. The second image shows a blue, elongated s…	1
cell state	image-based classification	Claude 3.5	ref3.jpg	sene1_1	senescence	To answer your question, I'll compare the second image to both rows in the first image: Row 1: This shows an oval-shaped blue structure with a somewhat smooth, cloudy appearance. The blue is fairly uniform in intensity across the shape. Row 2: This shows a more elongated, irregularly-shaped blue structure. It has a more mottled or speckled appearance, with areas of brighter blue interspersed with…	1
cell state	image-based classification	Claude 3.5	ref3.jpg	sene1_3	senescence	To answer your question, I'll compare the images in Row 1 and Row 2 of the first image to the second image provided. Row 1 contains an image of a blue, oval-shaped object with a somewhat uniform, smooth appearance. It has a glowing quality and appears to be a single cohesive structure. Row 2 is blank in the image provided, so there's nothing to compare from that row. The second image shows a blue…	1
cell state	image-based classification	Claude 3.5	ref3.jpg	sene1_5	senescence	Let's analyze the images: Row 1: This shows an oval-shaped blue object with a somewhat smooth, cloudy appearance. The blue color is fairly uniform and bright. Row 2: This image shows a more elongated, irregular blue shape. It appears to have a more mottled or fragmented texture, with areas of brighter blue interspersed with darker regions. The second image: This is another elongated blue shape, a…	1
cell state	image-based classification	Claude 3.5	ref3.jpg	sene1_6	senescence	To compare the images, I'll analyze the characteristics of each: Row 1 image: - Oval-shaped - Bright blue color - Relatively uniform brightness - Smooth, blob-like appearance Row 2 image: - Elongated, rod-like shape - Blue color, but with varying intensity - More internal structure visible - Appears to have distinct regions or compartments within Second (separate) image: - Elongated, rod-like sha…	1
cell state	image-based classification	Claude 3.5	ref3.jpg	sene6_11	senescence	To compare the images, I'll analyze the characteristics of each: Row 1 image: - Oval-shaped blue structure - Relatively uniform blue color - Smooth, blob-like appearance - Takes up most of the frame Row 2 image: - Elongated blue structure - Non-uniform blue coloration with bright spots - More irregular, complex shape - Narrower, occupying less of the frame width Second (separate) image: - Elongat…	1
cell state	image-based classification	Claude 3.5	ref3.jpg	sene6_3	senescence	To answer your question, I'll compare the images in Row 1 and Row 2 of the first image to the second image provided: Row 1 image: This shows an oval-shaped blue structure with a mottled or textured appearance. The blue color is fairly uniform and bright, filling most of the oval shape. Row 2 image: This displays a more elongated, irregular blue structure. It appears less uniform in color intensit…	1
cell state	image-based classification	Claude 3.5	ref3.jpg	sene6_4	senescence	To answer your question, I'll compare the images in Row 1 and Row 2 of the first image with the second image provided: Row 1 image: This shows an oval-shaped blue structure with a somewhat uniform, smooth texture. The blue coloration is bright and covers the entire oval shape. Row 2 image: This displays a more elongated, irregular blue structure. It has a less uniform appearance, with varying int…	1
cell state	image-based classification	Claude 3.5	ref3.jpg	sene6_6	senescence	To answer your question, I'll compare the images in Row 1 and Row 2 of the first image to the second image, and determine which is more similar. Row 1 image: This shows an oval-shaped blue structure with a somewhat smooth, continuous appearance. The blue color is fairly uniform and bright. Row 2 image: This displays a more elongated, irregular blue structure. It appears to have distinct bright sp…	1
cell state	image-based classification	Claude 3.5	ref3.jpg	sene6_7	senescence	To answer your question, I'll compare the images in Row 1 and Row 2 of the first image to the second image provided: Row 1 image: This shows an oval-shaped blue structure with a somewhat smooth, continuous appearance. The blue coloration is fairly uniform, though there are some variations in intensity. Row 2 image: This image shows a more elongated, irregular blue structure. It appears to have di…	1
cell state	image-based classification	Claude 3.5	ref3.jpg	sene6_9	senescence	To compare the images, I'll analyze the characteristics of each: Row 1: This image shows a fairly large, oval-shaped blue structure against a dark background. The blue coloration is relatively uniform and fills most of the oval shape. Row 2: This image depicts a more elongated, irregular blue structure. It appears to have distinct bright spots or regions within it, giving it a less uniform appear…	1
cell state	image-based classification	Claude 3.5	ref4.jpg	normal1_1	normal	Let's analyze the images: Row 1: This shows an elongated, oval-shaped blue structure. The blue color is relatively uniform and smooth throughout, with a few lighter spots visible. Row 2: This image depicts a more irregularly shaped blue structure. It appears to have a more mottled or speckled appearance, with numerous bright spots distributed throughout its volume. The second image (below Row 2) …	0
cell state	image-based classification	Claude 3.5	ref4.jpg	normal1_3	normal	To answer your question, I'll compare the images in Row 1 and Row 2 of the first image to the second image you've provided: Row 1 shows a cell that appears as an elongated, smooth blue shape against a dark background. It has a uniform, bright blue color with some slight variations in intensity. Row 2 shows a cell that is more oval-shaped and has a speckled or mottled appearance. The blue color is…	0
cell state	image-based classification	Claude 3.5	ref4.jpg	normal1_4	normal	To answer your question, I'll compare the images in Row 1 and Row 2 of the first image to the second image provided: Row 1: This shows an elongated, oval-shaped blue structure with a relatively smooth and uniform appearance. It has a few brighter spots within it but is generally consistent in color and texture. Row 2: This displays a more irregular, roughly oval-shaped blue structure. It has a mo…	0
cell state	image-based classification	Claude 3.5	ref4.jpg	normal1_5	normal	To answer your question, I'll compare the images in Row 1 and Row 2 of the first image to the second image, and determine which is more similar. Row 1 shows a blue, elongated oval shape with a relatively smooth texture. It appears to be a single cell with a uniform appearance. Row 2 shows a blue, more irregularly shaped object with a speckled or spotted texture. It has multiple bright spots withi…	0
cell state	image-based classification	Claude 3.5	ref4.jpg	normal1_6	normal	To answer your question, I'll compare the images in Row 1 and Row 2 of the first image with the second image: Row 1: This shows an elongated, smooth blue shape against a dark background. The blue is fairly uniform in color and intensity. Row 2: This displays a more oval-shaped blue object with a speckled or mottled appearance. There are lighter and darker blue spots visible throughout the structu…	0
cell state	image-based classification	Claude 3.5	ref4.jpg	normal1_7	normal	To answer your question, I'll compare the second image to both rows in the first image: Row 1: This shows a blue, elongated oval shape with a relatively smooth, uniform appearance. The blue color is vibrant and consistent throughout the shape. Row 2: This displays a blue, more rounded oval shape with a speckled or mottled appearance. There are distinct bright spots or regions within the overall b…	0
cell state	image-based classification	Claude 3.5	ref4.jpg	normal1_8	normal	To answer your question, I'll compare the images in Row 1 and Row 2 of the first image to the second image you've described. Row 1 shows a single, elongated blue shape with a smooth, uniform appearance. It has an oblong or rod-like form with a consistent blue color throughout. Row 2 shows a more irregularly shaped blue object with a mottled or speckled appearance. It has bright spots or areas of …	0
cell state	image-based classification	Claude 3.5	ref4.jpg	normal6_2	normal	To compare the images, I'll analyze the characteristics of each: Row 1: The image shows a smooth, elongated blue shape with a relatively uniform color distribution. It has a clear, defined outline and appears to be a single cohesive structure. Row 2: This image displays a more irregularly shaped blue structure. It has a mottled or speckled appearance with varying intensities of blue throughout. T…	0
cell state	image-based classification	Claude 3.5	ref4.jpg	normal6_3	normal	To answer your question, I'll compare the images in Row 1 and Row 2 of the first image to the second image, and determine which is more similar. Row 1 shows a cell that appears elongated and smooth, with a uniform bright blue color. It has an oval or rod-like shape. Row 2 shows a cell that is more irregular in shape, with a mottled or speckled appearance. The blue coloration is not uniform, showi…	0
cell state	image-based classification	Claude 3.5	ref4.jpg	normal6_4	normal	To compare the images, let's analyze each row and the separate image: Row 1: The image shows an elongated, oval-shaped blue structure with a relatively smooth and uniform appearance. It has a few brighter spots within it but is generally consistent in color and texture. Row 2: This image displays a more irregularly shaped blue structure. It appears to have a speckled or mottled texture with many …	0
cell state	image-based classification	Claude 3.5	ref4.jpg	sene1_1	senescence	To answer your question, I'll compare the images in Row 1 and Row 2 of the first image to the second image provided: Row 1 shows a blue, elongated oval shape with a relatively smooth surface. It appears to have a uniform bright blue color with some slight variations in intensity. Row 2 shows a more irregularly shaped blue object with a speckled or mottled appearance. It has multiple bright spots …	1
cell state	image-based classification	Claude 3.5	ref4.jpg	sene1_3	senescence	To answer your question, I'll compare the second image to both rows in the first image: Row 1: This shows a single, elongated blue shape. It has a relatively smooth, uniform appearance with a few brighter spots visible within the blue area. Row 2: This displays a more circular or oval blue shape. It has a speckled or mottled appearance with many distinct bright spots distributed throughout the bl…	1
cell state	image-based classification	Claude 3.5	ref4.jpg	sene1_5	senescence	To compare the images, I'll describe each one and then analyze their similarities: Row 1 image: This shows an elongated, oval-shaped blue structure against a black background. The blue coloration appears fairly uniform, with some slight variations in intensity but overall a smooth appearance. Row 2 image: This image displays a more rounded, slightly irregular blue shape against a black background…	1
cell state	image-based classification	Claude 3.5	ref4.jpg	sene1_6	senescence	To answer your question, I'll compare the images in Row 1 and Row 2 of the first image to the second image provided: Row 1 shows a cell that appears elongated and smooth, with a uniform bright blue color throughout. It has an oval or rod-like shape. Row 2 shows a cell that is more rounded or oval in shape. It has a mottled or speckled appearance, with varying shades of blue and some brighter spot…	1
cell state	image-based classification	Claude 3.5	ref4.jpg	sene6_11	senescence	To answer your question, I'll compare the images in Row 1 and Row 2 of the first image to the second image you've provided: Row 1: This shows an elongated, oval-shaped blue structure with a smooth, uniform appearance. It has a few brighter spots but is generally homogeneous in color and texture. Row 2: This displays a more irregularly shaped blue structure with numerous bright spots distributed t…	1
cell state	image-based classification	Claude 3.5	ref4.jpg	sene6_3	senescence	To answer your question, I'll compare the images in Row 1 and Row 2 of the first image to the second image you've described. Row 1 shows a cell that appears elongated and smooth, with a uniform blue color. It has an oval or rod-like shape and seems to have a consistent internal structure without many distinct features visible. Row 2 shows a cell that is more irregular in shape and has a mottled o…	1
cell state	image-based classification	Claude 3.5	ref4.jpg	sene6_4	senescence	To answer your question, I'll compare the images in Row 1 and Row 2 of the first image to the second image, and determine which is more similar. Row 1 shows a blue, elongated shape with a relatively smooth texture. It appears to have a uniform blue color with some slight variations in intensity. Row 2 shows a blue, more rounded or oval shape with a speckled or mottled appearance. It has distinct …	1
cell state	image-based classification	Claude 3.5	ref4.jpg	sene6_6	senescence	To answer your question, I'll compare the images in Row 1 and Row 2 of the first image to the second image: Row 1: This shows an elongated, oval-shaped blue object. The blue color is relatively uniform and smooth, with a few lighter spots visible. Row 2: This displays a more irregular, roughly oval-shaped blue object. It has a speckled or mottled appearance, with many distinct bright spots distri…	1
cell state	image-based classification	Claude 3.5	ref4.jpg	sene6_7	senescence	To answer your question, I'll compare the images in Row 1 and Row 2 of the first image to the second image: Row 1 shows a single, elongated blue shape with a relatively smooth texture and uniform color distribution. It appears to be a single cell or organism. Row 2 shows a more compact, oval-shaped blue object with a speckled or mottled appearance. It has distinct bright spots throughout its stru…	1
cell state	image-based classification	Claude 3.5	ref4.jpg	sene6_9	senescence	To answer your question, I'll compare the images in Row 1 and Row 2 of the first image to the second image: Row 1: This shows an elongated, oval-shaped blue structure with a relatively smooth texture. It appears to be a single, cohesive object. Row 2: This displays a more circular blue structure with a speckled or spotted appearance. It has multiple distinct bright spots within its boundary. The …	1
cell state	image-based classification	Claude 3.5	ref5.jpg	normal1_1	normal	To compare the images, I'll analyze the characteristics of each: Row 1 image: - Rounded, somewhat irregular shape - Solid blue coloration - Relatively smooth texture with some slight variations in intensity Row 2 image: - More elongated, oval shape - Blue coloration - Internal structures visible, giving a more complex, heterogeneous appearance Second (separate) image: - Elongated, oval shape - Bl…	0
cell state	image-based classification	Claude 3.5	ref5.jpg	normal1_3	normal	To answer your question, I'll compare the cell images in Row 1 and Row 2 of the first image to the second separate image you've provided. Row 1 shows a cell that appears more rounded and uniform in shape. The blue coloration is relatively even throughout, with some slight variations in intensity. Row 2 depicts a cell that is more elongated and irregular in shape. It has a more complex internal st…	0
cell state	image-based classification	Claude 3.5	ref5.jpg	normal1_4	normal	To answer your question, I'll compare the cell images in Row 1 and Row 2 of the first image with the second image provided: Row 1: This shows a cell that appears more rounded and compact. It has a relatively smooth surface with some slight variations in intensity across its blue-colored area. Row 2: This cell image shows a more elongated and irregular shape. It has more distinct internal structur…	0
cell state	image-based classification	Claude 3.5	ref5.jpg	normal1_5	normal	To answer your question, I'll compare the images in Row 1 and Row 2 of the first image to the second image you've provided. Row 1 shows a blue, roughly circular or oval-shaped object with a somewhat uniform appearance. It has a smooth, blob-like structure without much internal detail visible. Row 2 displays a blue, elongated oval shape with more visible internal structures. There appear to be lig…	0
cell state	image-based classification	Claude 3.5	ref5.jpg	normal1_6	normal	To answer your question, I'll compare the images in Row 1 and Row 2 of the first image to the second image you've described. Row 1 shows a cell that appears more compact and rounded. It has a solid, uniform blue color with some slight variations in intensity. Row 2 displays a cell that is more elongated and irregular in shape. It has a blue color as well, but with more visible internal structures…	0
cell state	image-based classification	Claude 3.5	ref5.jpg	normal1_7	normal	To answer your question, I'll compare the image in the second image to both rows in the first image: Row 1 shows a cell that appears roughly circular or oval-shaped, with a fairly uniform blue coloration throughout. The edges are somewhat blurry, and the overall shape is compact. Row 2 depicts a cell with a more irregular, elongated shape. It has a blue coloration but shows more internal structur…	0
cell state	image-based classification	Claude 3.5	ref5.jpg	normal1_8	normal	To answer your question, I'll compare the cell images in Row 1 and Row 2 of the first image to the second image you've described. Row 1 shows a cell that appears more rounded and compact. The blue staining is relatively uniform across the cell, with some slight variations in intensity. Row 2 depicts a cell that is more elongated and irregular in shape. The blue staining in this cell shows more di…	0
cell state	image-based classification	Claude 3.5	ref5.jpg	normal6_2	normal	Let's analyze the images: Row 1: Shows a cell that appears more rounded and compact. The blue staining is relatively uniform throughout the cell, with some slight variations in intensity. Row 2: Depicts a cell that is more elongated and irregular in shape. The blue staining shows more distinct internal structures or compartments within the cell. The second image (outside the rows) shows a cell th…	0
cell state	image-based classification	Claude 3.5	ref5.jpg	normal6_3	normal	To answer your question, I'll compare the cell images in Row 1 and Row 2 of the first image to the second image you've provided. Row 1 shows a cell that appears more rounded and compact. It has a fairly uniform blue color throughout, with some slight variations in intensity. Row 2 displays a cell that is more elongated and irregular in shape. It has a more complex internal structure visible, with…	0
cell state	image-based classification	Claude 3.5	ref5.jpg	normal6_4	normal	Let's analyze the images: Row 1: This shows a roughly circular blue shape with a somewhat smooth, uniform appearance. The edges are slightly irregular but generally rounded. Row 2: This image displays a more elongated, oval-shaped blue form. It has a more complex internal structure, with visible lighter areas and what appear to be internal compartments or structures. The second image you're askin…	0
cell state	image-based classification	Claude 3.5	ref5.jpg	sene1_1	senescence	To answer your question, I'll compare the cell images in Row 1 and Row 2 of the first image to the second separate image you've provided. Row 1 shows a cell that appears more rounded and compact. It has a relatively smooth outline and a more uniform blue coloration throughout. Row 2 displays a cell with a more irregular, elongated shape. It has a less uniform internal structure, with visible vari…	1
cell state	image-based classification	Claude 3.5	ref5.jpg	sene1_3	senescence	To answer your question, I'll compare the images in Row 1 and Row 2 of the first image to the second image you've described. Row 1 shows a blue, roughly circular or oval-shaped object with a somewhat smooth texture. It appears to be a single cohesive structure. Row 2 displays a blue, elongated object with a more complex internal structure. This image shows more distinct internal features or compa…	1
cell state	image-based classification	Claude 3.5	ref5.jpg	sene1_5	senescence	To answer your question, I'll compare the cell images in Row 1 and Row 2 of the first image to the second separate image you've provided. Row 1 shows a cell that appears more rounded and compact. It has a relatively smooth outline and a more uniform blue coloration throughout. Row 2 displays a cell with a more irregular, elongated shape. It has a less smooth outline and shows more internal struct…	1
cell state	image-based classification	Claude 3.5	ref5.jpg	sene1_6	senescence	To answer your question, I'll compare the cell images in Row 1 and Row 2 of the first image to the separate cell image you've provided. Row 1 shows a cell that appears more compact and rounded. It has a fairly uniform blue color throughout, with some slight variations in intensity. Row 2 depicts a cell that is more elongated and irregular in shape. It shows more internal structure, with visible l…	1
cell state	image-based classification	Claude 3.5	ref5.jpg	sene6_11	senescence	To answer your question, I'll compare the images in Row 1 and Row 2 of the first image to the second image you've provided. Row 1 shows a blue, roughly circular shape with a somewhat smooth and uniform appearance. It has a slightly irregular outline but maintains a generally rounded form. Row 2 displays a blue, elongated shape with more internal structure visible. It appears to have distinct regi…	1
cell state	image-based classification	Claude 3.5	ref5.jpg	sene6_3	senescence	To answer your question, I'll compare the images in Row 1 and Row 2 of the first image to the second image you've provided. Row 1 shows a cell that appears more rounded and compact. The blue staining is relatively uniform across the cell, with some brighter spots visible. Row 2 displays a cell that is more elongated and irregular in shape. The blue staining in this cell shows more internal struct…	1
cell state	image-based classification	Claude 3.5	ref5.jpg	sene6_4	senescence	To answer your question, I'll compare the cell images in Row 1 and Row 2 of the first image to the second image provided. Row 1 shows a cell that appears more rounded and compact. It has a more uniform blue coloration with some lighter spots visible within the blue area. Row 2 displays a cell with a more elongated, slightly irregular shape. It has a brighter blue coloration and shows more distinc…	1
cell state	image-based classification	Claude 3.5	ref5.jpg	sene6_6	senescence	To answer your question, I'll compare the cell images in Row 1 and Row 2 of the first image to the second separate image. Row 1 shows a cell that appears more rounded and compact. It has a fairly uniform blue color throughout, with some slight variations in intensity. Row 2 displays a cell that is more elongated and irregular in shape. It has a more complex internal structure, with visible variat…	1
cell state	image-based classification	Claude 3.5	ref5.jpg	sene6_7	senescence	To answer your question, I'll compare the cell images in Row 1 and Row 2 of the first image to the second image you've provided. Row 1 shows a cell that appears more rounded and compact. It has a relatively smooth outline and a more uniform blue coloration throughout. Row 2 displays a cell with a more irregular shape. It has a less smooth outline and shows more variation in the blue coloration, w…	1
cell state	image-based classification	Claude 3.5	ref5.jpg	sene6_9	senescence	To compare the images, I'll analyze the characteristics of each: Row 1 image: - Roughly circular or oval shape - Solid blue coloration - Relatively smooth texture with some slight variations in intensity Row 2 image: - More irregular, oblong shape - Blue coloration - More internal structure visible, with distinct brighter regions Second (separate) image: - Irregular, elongated shape - Blue colora…	1
cell state	image-based classification	Gemini 1.5	ref1.jpg	normal1_1	normal	: {"row": "Row 1", "reason": "The cell in the second image has a similar shape and size to the cell in the first image of row 1. The cell in row 2 has a much more fragmented and spread out appearance."}	1
cell state	image-based classification	Gemini 1.5	ref1.jpg	normal1_3	normal	: {"row": "Row 1", "reason": "Both the cell in Row 1 and the second image have a single, large, blue, round shape. Row 2 has multiple shapes."}	1
cell state	image-based classification	Gemini 1.5	ref1.jpg	normal1_4	normal	: {"row": "Row 1", "reason": "The second image has one large blue spot, just like the examples in Row 1. Row 2 has several smaller spots."}	1
cell state	image-based classification	Gemini 1.5	ref1.jpg	normal1_5	normal	: {"row": "Row 1", "reason": "The cell in the second image is more similar to the cells in row 1, which are characterized by a single, large, bright, round shape. The cells in row 2 have a different shape, with multiple, smaller, round shapes."}	1
cell state	image-based classification	Gemini 1.5	ref1.jpg	normal1_6	normal	: {"row": "Row 1", "reason": "The second image shows a single cell with a blue nucleus, similar to the image in Row 1."}	1
cell state	image-based classification	Gemini 1.5	ref1.jpg	normal1_7	normal	: {"row": "Row 1", "reason": "The second image shows a single, large, blue, round object. Row 1 also shows a single, large, blue, round object. Row 2 shows multiple, small blue objects, making it less similar."}	1
cell state	image-based classification	Gemini 1.5	ref1.jpg	normal1_8	normal	: {"row": "Row 1", "reason": "The second image contains a single blue cell, which is similar to the cells in Row 1."}	1
cell state	image-based classification	Gemini 1.5	ref1.jpg	normal6_2	normal	: {"row": "Row 1", "reason": "The cell in Row 1 has a single nucleus, while the cell in Row 2 has multiple nuclei. The second image shows a single nucleus. So Row 1 is more similar."}	1
cell state	image-based classification	Gemini 1.5	ref1.jpg	normal6_3	normal	: {"row": "Row 1", "reason": "The second image shows a single cell with a bright blue nucleus. The first row in the first image also shows single cells with bright blue nuclei. The second row in the first image shows multiple cells with bright blue nuclei. Therefore, the first row is more similar to the second image."}	1
cell state	image-based classification	Gemini 1.5	ref1.jpg	normal6_4	normal	: {"row": "Row 1", "reason": "The second image is more similar to the image in Row 1, as they both have a single large blue region in the centre of the image."}	1
cell state	image-based classification	Gemini 1.5	ref1.jpg	sene1_1	senescence	: {"row": "Row 2", "reason": "The second image contains multiple nuclei, similar to the images in Row 2. The first image contains a single nucleus."}	1
cell state	image-based classification	Gemini 1.5	ref1.jpg	sene1_3	senescence	: {"row": "Row 2", "reason": "The second image has multiple bright blue spots that are more similar to the images in Row 2"}	1
cell state	image-based classification	Gemini 1.5	ref1.jpg	sene1_5	senescence	: {"row": "Row 2", "reason": "The second image has multiple blue dots, just like the images in row 2. The first image has only one big blue dot. The second image has more than one blue dot, which is the same as the second row."}	1
cell state	image-based classification	Gemini 1.5	ref1.jpg	sene1_6	senescence	: {"row": "Row 2", "reason": "The second image contains multiple blue spots, making it similar to the images in Row 2. Row 1 shows single blue spots, which are not as similar to the second image."}	1
cell state	image-based classification	Gemini 1.5	ref1.jpg	sene6_11	senescence	: {"row": "Row 2", "reason": "The second image has multiple blue dots, which is similar to the images in Row 2. The image in Row 1 has only one blue dot."}	1
cell state	image-based classification	Gemini 1.5	ref1.jpg	sene6_3	senescence	: {"row": "Row 2", "reason": "The second image shows multiple nuclei stained blue, similar to the images shown in Row 2. Row 1 shows only one nucleus, which is not consistent with the second image."}	1
cell state	image-based classification	Gemini 1.5	ref1.jpg	sene6_4	senescence	: {"row": "Row 2", "reason": "The second image has multiple blue spots which is similar to the images in Row 2. The image in Row 1 only shows one blue spot."}	1
cell state	image-based classification	Gemini 1.5	ref1.jpg	sene6_6	senescence	: {"row": "Row 2", "reason": "The second image has multiple blue dots like in row 2, whereas row 1 only has one big blue dot. The second image has a shape similar to the examples in row 2."}	1
cell state	image-based classification	Gemini 1.5	ref1.jpg	sene6_7	senescence	: {"row": "Row 2", "reason": "The second image shows a cell with multiple blue spots, which is more similar to the images in Row 2 compared to Row 1."}	1
cell state	image-based classification	Gemini 1.5	ref1.jpg	sene6_9	senescence	: {"row": "Row 2", "reason": "The second image shows multiple blue dots like the examples in Row 2. Row 1 shows a single blue dot, which is different from the second image."}	1
cell state	image-based classification	Gemini 1.5	ref2.jpg	normal1_1	normal	: {"row": "Row 1", "reason": "The cell in the second image is a single, oval shaped cell with a diffuse blue staining pattern, which is similar to the cells in the first row. The cells in the second row are multiple, smaller, and have a more granular staining pattern."}	1
cell state	image-based classification	Gemini 1.5	ref2.jpg	normal1_3	normal	: {"row": "Row 1", "reason": "The second image has a more distinct and defined shape compared to the second row. Row 1 is more similar to the second image because it also has a more distinct and defined shape"}	1
cell state	image-based classification	Gemini 1.5	ref2.jpg	normal1_4	normal	: {"row": "Row 1", "reason": "The cell in row 1 is a single, large, round cell, which is more similar to the second image than the multiple smaller cells in row 2."}	1
cell state	image-based classification	Gemini 1.5	ref2.jpg	normal1_5	normal	: {"row": "Row 1", "reason": "The second image is a single, oval shape with some internal texture, and Row 1 shows similar examples of cells with this shape and texture."}	1
cell state	image-based classification	Gemini 1.5	ref2.jpg	normal1_6	normal	: {"row": "Row 1", "reason": "The cell in the second image is a single cell, while the cells in row 2 are multiple cells. The cell in the second image looks like a single cell from row 1."}	1
cell state	image-based classification	Gemini 1.5	ref2.jpg	normal1_7	normal	: {"row": "Row 1", "reason": "The cell in Row 1 is a single, round cell, while the cells in Row 2 are multiple and clustered. The second image is a single cell, therefore it is more similar to the cell in Row 1."}	1
cell state	image-based classification	Gemini 1.5	ref2.jpg	normal1_8	normal	: {"row": "Row 1", "reason": "The cell in Row 1 appears as a single, large, round object, which is similar to the second image. Row 2 depicts multiple cells with distinct nuclei, which is a different cell state."}	1
cell state	image-based classification	Gemini 1.5	ref2.jpg	normal6_2	normal	: {"row": "Row 1", "reason": "The second image shows a single, large, blue cell that is similar to the single cell in Row 1. Row 2 contains multiple cells in the image."}	1
cell state	image-based classification	Gemini 1.5	ref2.jpg	normal6_3	normal	: {"row": "Row 1", "reason": "The cell in the second image has a similar shape and overall appearance to the cell in Row 1."}	1
cell state	image-based classification	Gemini 1.5	ref2.jpg	normal6_4	normal	: {"row": "Row 1", "reason": "The second image has a single, large, bright blue mass, like the images in row 1. The images in row 2 have multiple smaller blue masses."}	1
cell state	image-based classification	Gemini 1.5	ref2.jpg	sene1_1	senescence	: {"row": "Row 2", "reason": "The second image shows a cell with multiple nuclei, similar to the examples in Row 2."}	1
cell state	image-based classification	Gemini 1.5	ref2.jpg	sene1_3	senescence	: {"row": "Row 2", "reason": "The second image is of a cell with multiple, smaller, brighter blue spots. This is more similar to the image in Row 2 than the image in Row 1, which has only a single, large, brighter blue spot."}	1
cell state	image-based classification	Gemini 1.5	ref2.jpg	sene1_5	senescence	: {"row": "Row 2", "reason": "The second image is more similar to the images in Row 2, as it shows multiple blue spots. The image in Row 1 shows only one blue spot, while the images in Row 2 show multiple blue spots which is similar to the second image."}	1
cell state	image-based classification	Gemini 1.5	ref2.jpg	sene1_6	senescence	: {"row": "Row 2", "reason": "The cell in row 2 is more similar to the second image because it is also condensed and has a similar shape. The cell in row 1 is more spread out and doesn't have the same shape as the second image."}	1
cell state	image-based classification	Gemini 1.5	ref2.jpg	sene6_11	senescence	: {"row": "Row 2", "reason": "The second image shows multiple blue dots, which is similar to the example images in row 2."}	1
cell state	image-based classification	Gemini 1.5	ref2.jpg	sene6_3	senescence	: {"row": "Row 2", "reason": "The second image has a ring shape with multiple bright spots, which is more similar to the images in Row 2 than the single large bright spot in Row 1."}	1
cell state	image-based classification	Gemini 1.5	ref2.jpg	sene6_4	senescence	: {"row": "Row 2", "reason": "The second image appears to be a cell in the process of mitosis, which is characterized by the condensation of chromosomes into distinct structures. Row 2 depicts cells in mitosis, while Row 1 depicts cells in interphase, where chromosomes are not condensed."}	1
cell state	image-based classification	Gemini 1.5	ref2.jpg	sene6_6	senescence	: {"row": "Row 2", "reason": "The second image appears to be a cell with multiple nuclei, which is more similar to the images in Row 2. Row 1 shows a single nucleus."}	1
cell state	image-based classification	Gemini 1.5	ref2.jpg	sene6_7	senescence	: {"row": "Row 2", "reason": "The second image has multiple, smaller, distinct blue spots, similar to the images in row 2. The first image has only a single, large, blurred blue spot."}	1
cell state	image-based classification	Gemini 1.5	ref2.jpg	sene6_9	senescence	: {"row": "Row 2", "reason": "The second image shows multiple blue spots, similar to the images in Row 2. The image in Row 1 shows a single blue spot."}	1
cell state	image-based classification	Gemini 1.5	ref3.jpg	normal1_1	normal	: {"row": "Row 1", "reason": "The cell in the second image appears to be in the process of dividing, and Row 1 shows cells in various stages of division. Row 2 cells appear to be in interphase, with no signs of dividing."}	1
cell state	image-based classification	Gemini 1.5	ref3.jpg	normal1_3	normal	: {"row": "Row 1", "reason": "The cell in the second image is more similar in shape and texture to the cells in Row 1"}	1
cell state	image-based classification	Gemini 1.5	ref3.jpg	normal1_4	normal	: {"row": "Row 1", "reason": "The cell in the second image has a smooth, consistent blue color similar to the cells in row 1. The cells in row 2 have a more speckled appearance."}	1
cell state	image-based classification	Gemini 1.5	ref3.jpg	normal1_5	normal	: {"row": "Row 1", "reason": "The cell in the second image has a single, smooth, blue structure similar to the cells in Row 1. The cells in Row 2 are more granular and have multiple structures. "}	1
cell state	image-based classification	Gemini 1.5	ref3.jpg	normal1_6	normal	: {"row": "Row 1", "reason": "The second image looks like a cell undergoing mitosis where the DNA is starting to condense, which is similar to the cells shown in Row 1"}	1
cell state	image-based classification	Gemini 1.5	ref3.jpg	normal1_7	normal	: {"row": "Row 1", "reason": "The cells in Row 1 are more condensed and have a similar shape to the second image. The cells in Row 2 are more spread out and have a different shape."}	1
cell state	image-based classification	Gemini 1.5	ref3.jpg	normal1_8	normal	: {"row": "Row 1", "reason": "The cell in the second image appears to be more uniformly stained and less granular compared to the cells in Row 2. The cells in Row 1 have similar characteristics."}	1
cell state	image-based classification	Gemini 1.5	ref3.jpg	normal6_2	normal	: {"row": "Row 1", "reason": "The cell in Row 1 has a similar shape and texture to the second image. The cell in Row 2 has a more defined shape and distinct features."}	1
cell state	image-based classification	Gemini 1.5	ref3.jpg	normal6_3	normal	: {"row": "Row 1", "reason": "The cell in the second image appears to have a more diffuse, spread out nucleus that is not distinctly condensed. The cells in row 1 have this same characteristic, whereas the cells in row 2 have very defined, distinct nuclei."}	1
cell state	image-based classification	Gemini 1.5	ref3.jpg	normal6_4	normal	: {"row": "Row 1", "reason": "The cell in the second image looks more like a smooth blob, similar to the cells in row 1. Row 2 shows a more speckled pattern, which is not apparent in the second image."}	1
cell state	image-based classification	Gemini 1.5	ref3.jpg	sene1_1	senescence	: {"row": "Row 2", "reason": "The second image has multiple, distinct bright spots, like the examples in Row 2."}	1
cell state	image-based classification	Gemini 1.5	ref3.jpg	sene1_3	senescence	: {"row": "Row 2", "reason": "The second image is characterized by the presence of individual, well-defined spots. The cells in Row 2 show this characteristic, while Row 1 shows cells with diffuse staining."}	1
cell state	image-based classification	Gemini 1.5	ref3.jpg	sene1_5	senescence	: {"row": "Row 2", "reason": "The second image is more similar to row 2 because the cell in the second image is more condensed and appears to be in a later stage of mitosis than row 1. The cells in row 2 are similar to the second image in the sense that they are condensed and more clearly defined than those in row 1."}	1
cell state	image-based classification	Gemini 1.5	ref3.jpg	sene1_6	senescence	: {"row": "Row 2", "reason": "The cell in the second image has a similar, more clustered shape as the cells in Row 2"}	1
cell state	image-based classification	Gemini 1.5	ref3.jpg	sene6_11	senescence	: {"row": "Row 2", "reason": "The cell in row 2 appears to have multiple nuclei, as does the second image, whereas the cells in row 1 are more singular. Therefore, the second image is more similar to the cells in row 2."}	1
cell state	image-based classification	Gemini 1.5	ref3.jpg	sene6_3	senescence	: {"row": "Row 2", "reason": "The second image shows a cell with distinct, bright spots of blue. This is more similar to the cells shown in Row 2 than the more diffuse, homogenous blue seen in Row 1."}	1
cell state	image-based classification	Gemini 1.5	ref3.jpg	sene6_4	senescence	: {"row": "Row 2", "reason": "The cell in the second image has multiple bright spots, like the cells in row 2. The cells in row 1 have a single, large, bright spot."}	1
cell state	image-based classification	Gemini 1.5	ref3.jpg	sene6_6	senescence	: {"row": "Row 2", "reason": "The second image contains multiple bright spots that are more similar to the images in Row 2 than Row 1."}	1
cell state	image-based classification	Gemini 1.5	ref3.jpg	sene6_7	senescence	: {"row": "Row 2", "reason": "The second image has a more defined shape with clear speckles like the images in Row 2."}	1
cell state	image-based classification	Gemini 1.5	ref3.jpg	sene6_9	senescence	: {"row": "Row 2", "reason": "The second image has a more distinct, clustered appearance, similar to the cells in Row 2. The cells in Row 1 are more diffuse and spread out."}	1
cell state	image-based classification	Gemini 1.5	ref4.jpg	normal1_1	normal	: {"row": "Row 2", "reason": "The cell in row 2 is similar to the second image because both have bright spots. The cell in row 1 is more uniformly blue and lacks the bright spots seen in the second image."}	0
cell state	image-based classification	Gemini 1.5	ref4.jpg	normal1_3	normal	: {"row": "Row 2", "reason": "The second image has a similar blue color and texture to the images in Row 2. The image in Row 1 is more homogeneous and does not have the distinct blue spots found in the second image."}	0
cell state	image-based classification	Gemini 1.5	ref4.jpg	normal1_4	normal	: {"row": "Row 2", "reason": "The second image has more defined spots and a higher density of blue spots, similar to the images in Row 2"}	0
cell state	image-based classification	Gemini 1.5	ref4.jpg	normal1_5	normal	: {"row": "Row 1", "reason": "The second image has fewer bright spots than the image in Row 2. The image in Row 1 has a similar number of bright spots to the second image."}	1
cell state	image-based classification	Gemini 1.5	ref4.jpg	normal1_6	normal	: {"row": "Row 1", "reason": "The second image looks like it is in a similar state of cell division as the cells in row 1."}	1
cell state	image-based classification	Gemini 1.5	ref4.jpg	normal1_7	normal	: {"row": "Row 2", "reason": "The cell in the second image has a similar shape and size to the cells in Row 2. The cell in Row 1 has more of a defined shape, and is not as round and blobby as the cells in Row 2."}	0
cell state	image-based classification	Gemini 1.5	ref4.jpg	normal1_8	normal	: {"row": "Row 2", "reason": "The second image has a similar shape to the cells in row 2. In row 1, the cells have a different shape. The shape of the cells in row 2 matches the shape of the second image."}	0
cell state	image-based classification	Gemini 1.5	ref4.jpg	normal6_2	normal	: {"row": "Row 2", "reason": "The cell in the second image has a similar shape and size as the cell in row 2, and the image is focused on the cell with the background blurred out. This is unlike the first row which shows a clearer cell image and the cell has a distinct shape. The second image is similar to the images in row 2, which shows the same cell with some blurry background."}	0
cell state	image-based classification	Gemini 1.5	ref4.jpg	normal6_3	normal	: {"row": "Row 2", "reason": "The cell in row 2 has multiple bright spots, similar to the cell in the second image. The cell in row 1 appears to have a single large bright spot."}	0
cell state	image-based classification	Gemini 1.5	ref4.jpg	normal6_4	normal	: {"row": "Row 1", "reason": "The second image has a similar shape and size to the images in row 1, while the images in row 2 are significantly smaller"}	1
cell state	image-based classification	Gemini 1.5	ref4.jpg	sene1_1	senescence	: {"row": "Row 2", "reason": "The second image has the same number and arrangement of blue dots, similar shape and size as the cells in Row 2"}	1
cell state	image-based classification	Gemini 1.5	ref4.jpg	sene1_3	senescence	: {"row": "Row 2", "reason": "The cell in the second image has a more spread out, scattered appearance, which is more similar to the cells in Row 2."}	1
cell state	image-based classification	Gemini 1.5	ref4.jpg	sene1_5	senescence	: {"row": "Row 2", "reason": "The cell in the second image has a lot of blue dots. The cells in row 2 also have a lot of blue dots. The cells in row 1 do not have a lot of blue dots."}	1
cell state	image-based classification	Gemini 1.5	ref4.jpg	sene1_6	senescence	: {"row": "Row 2", "reason": "The cell in the second image is more similar to the cells in row 2 because it has more of the blue dots. The cell in the second image also has a more circular shape, which is similar to the cells in row 2."}	1
cell state	image-based classification	Gemini 1.5	ref4.jpg	sene6_11	senescence	: {"row": "Row 2", "reason": "The second image has a more elongated shape with a lot of blue dots clustered together, similar to Row 2. Row 1 has cells with fewer dots and a more circular shape."}	1
cell state	image-based classification	Gemini 1.5	ref4.jpg	sene6_3	senescence	: {"row": "Row 2", "reason": "The cell in the second image is more similar to the cells in Row 2 because the blue staining is more condensed and concentrated around the outer ring of the cells like the second image. The first image is more diffuse and spread throughout the cell."}	1
cell state	image-based classification	Gemini 1.5	ref4.jpg	sene6_4	senescence	: {"row": "Row 2", "reason": "The cell in Row 2 has a similar number and arrangement of blue spots as the second image."}	1
cell state	image-based classification	Gemini 1.5	ref4.jpg	sene6_6	senescence	: {"row": "Row 2", "reason": "The second image has a similar shape to the cells in Row 2."}	1
cell state	image-based classification	Gemini 1.5	ref4.jpg	sene6_7	senescence	: {"row": "Row 2", "reason": "The second image has a similar shape and number of blue spots compared to the images in row 2."}	1
cell state	image-based classification	Gemini 1.5	ref4.jpg	sene6_9	senescence	: {"row": "Row 2", "reason": "The second image is more similar to Row 2 because it shows the same clustered pattern of blue dots seen in the cell state in Row 2."}	1
cell state	image-based classification	Gemini 1.5	ref5.jpg	normal1_1	normal	: {"row": "Row 2", "reason": "The cell in row 2 has a more similar shape and size to the second image than the cell in row 1."}	0
cell state	image-based classification	Gemini 1.5	ref5.jpg	normal1_3	normal	: {"row": "Row 1", "reason": "The cell in the second image has a more diffuse, less defined nucleus than the cells in Row 2, which have more defined, condensed nuclei. This is more similar to the cells in Row 1."}	1
cell state	image-based classification	Gemini 1.5	ref5.jpg	normal1_4	normal	: {"row": "Row 1", "reason": "The cell in row 1 has a similar shape and appearance to the second image."}	1
cell state	image-based classification	Gemini 1.5	ref5.jpg	normal1_5	normal	: {"row": "Row 2", "reason": "The cell in the second image has a similar shape and distribution of blue staining to the cells in row 2. The cells in row 1 have a different shape and distribution of blue staining."}	0
cell state	image-based classification	Gemini 1.5	ref5.jpg	normal1_6	normal	: {"row": "Row 1", "reason": "The second image has a single, solid, round nucleus. This is more similar to Row 1."}	1
cell state	image-based classification	Gemini 1.5	ref5.jpg	normal1_7	normal	: {"row": "Row 1", "reason": "The cell in the second image has a single round nucleus, which is most similar to the cells shown in Row 1."}	1
cell state	image-based classification	Gemini 1.5	ref5.jpg	normal1_8	normal	: {"answer": "Row 1", "reason": "The cell in Row 1 looks more similar to the second image, as they are both round and blue, while the cells in Row 2 have a more irregular shape. The cells in Row 1 are slightly larger than the second image, but the overall shape and colour are very similar."}	1
cell state	image-based classification	Gemini 1.5	ref5.jpg	normal6_2	normal	: {"row": "Row 1", "reason": "The second image is more similar to the cell in the first image of row 1 because it shows a more round shape with a bright blue nucleus and little to no detail. The second image appears to be out of focus and blurry, but it is more similar to row 1 than row 2 because row 2 shows a more elongated, flatter shape and a more defined nucleus."}	1
cell state	image-based classification	Gemini 1.5	ref5.jpg	normal6_3	normal	: {"row": "Row 1", "reason": "The second image appears to be more similar to the first row because the cell in the second image has a similar shape and uniform color as the cells in the first row. The cells in the second row have a more distinct, speckled appearance, which is not present in the second image."}	1
cell state	image-based classification	Gemini 1.5	ref5.jpg	normal6_4	normal	: {"row": "Row 1", "reason": "The cell in the second image appears to have a more diffuse, homogenous staining pattern, which is more similar to the cells in Row 1. The cells in Row 2 have a more speckled, granular staining pattern."}	1
cell state	image-based classification	Gemini 1.5	ref5.jpg	sene1_1	senescence	: {"row": "Row 2", "reason": "The cell in Row 2 has similar features to the second image, such as the presence of a bright, dense center and a more elongated shape."}	1
cell state	image-based classification	Gemini 1.5	ref5.jpg	sene1_3	senescence	: {"answer": "Row 2 is more similar to the second image because the cell in the second image has multiple blue dots while the cell in Row 1 has a more uniform blue color.", "reason": "The cell in the second image has multiple blue dots which is similar to the cells in Row 2. The cell in Row 1 has a more uniform blue color which is not similar to the cell in the second image."}	1
cell state	image-based classification	Gemini 1.5	ref5.jpg	sene1_5	senescence	: {"row": "Row 2", "reason": "The cell in the second image has a speckled appearance, which is more similar to the cells in Row 2."}	1
cell state	image-based classification	Gemini 1.5	ref5.jpg	sene1_6	senescence	: {"row": "Row 2", "reason": "The second image has multiple, distinct, bright spots which are more similar to the image in row 2, as opposed to the single, large spot in the first image."}	1
cell state	image-based classification	Gemini 1.5	ref5.jpg	sene6_11	senescence	: {"answer": "Row 2 is more similar to the second image because it has a more condensed and concentrated blue staining pattern. Row 1 has a more diffuse and spread out blue staining pattern.", "row": 2}	1
cell state	image-based classification	Gemini 1.5	ref5.jpg	sene6_3	senescence	: {"row": "Row 2", "reason": "The cell in the second image has a similar shape and pattern of dots to the cells in row 2. The cells in row 1 appear more diffuse."}	1
cell state	image-based classification	Gemini 1.5	ref5.jpg	sene6_4	senescence	: {"row": "Row 2", "reason": "The cell in the second image has a more clustered and uneven distribution of blue staining, which is more similar to the cells in Row 2. The cells in Row 1 have a more uniform and less clustered distribution of blue staining."}	1
cell state	image-based classification	Gemini 1.5	ref5.jpg	sene6_6	senescence	: {"row": "Row 2", "reason": "The second image shows a cell with a more dispersed chromatin structure, similar to the images in Row 2. The cell in Row 1 has a condensed nucleus, which is different from the second image."}	1
cell state	image-based classification	Gemini 1.5	ref5.jpg	sene6_7	senescence	: {"answer": "Row 2", "reason": "The cell in row 2 has similar features to the second image, such as the distinct blue spots in a similar configuration, whereas the cell in row 1 appears to have a solid blue shape."}	1
cell state	image-based classification	Gemini 1.5	ref5.jpg	sene6_9	senescence	: {"row": "Row 2", "reason": "The cell in the second image has a more defined and granular structure, which is more similar to the cells in Row 2."}	1
cell state	text-based classification	GPT-4o	ref1.jpg	normal1_1	normal	The image is more consistent with row 1. It features a smooth, solid shape with a slightly elliptical form, even distribution of color, a homogeneous texture, and uniform color intensity.	1
cell state	text-based classification	GPT-4o	ref1.jpg	normal1_3	normal	The image is more consistent with **Row 1** as it displays a smooth, solid, and slightly elliptical form with an even distribution of color.	1
cell state	text-based classification	GPT-4o	ref1.jpg	normal1_4	normal	The given image is more consistent with **Row 1**. It shows a smooth, unified shape with an elliptical form, and the color distribution appears even and concentrated.	1
cell state	text-based classification	GPT-4o	ref1.jpg	normal1_5	normal	The given image is more consistent with row 1. It shows a smooth, solid, and slightly elliptical shape with even color distribution and a homogeneous texture.	1
[truncated: 2,296 more rows]
